# Supplementary material for: Plasma, urine, and stool metabolites in response to dietary rice bran and navy bean supplementation in adults at high-risk for colorectal cancer
Source: Front Gastroenterol (Lausanne). Author manuscript; Available in PMC 2024 Mar 11. (PMC10927265; doi:10.3389/fgstr.2023.1087056)
Supplement: Supplementary Tables 1-6 [file NIHMS1967146-supplement-Supplementary_Tables_1-6.zip]

Archive with 6 entries (6 files):
- Table_1_Plasma, urine, and stool metabolites in response to dietary rice bran and navy bean supplementation in adults at high-risk for colorectal canc.docx
- Table_2_Plasma, urine, and stool metabolites in response to dietary rice bran and navy bean supplementation in adults at high-risk for colorectal canc.xlsx
- Table_3_Plasma, urine, and stool metabolites in response to dietary rice bran and navy bean supplementation in adults at high-risk for colorectal canc.xlsx
- Table_4_Plasma, urine, and stool metabolites in response to dietary rice bran and navy bean supplementation in adults at high-risk for colorectal canc.xlsx
- Table_5_Plasma, urine, and stool metabolites in response to dietary rice bran and navy bean supplementation in adults at high-risk for colorectal canc.xlsx
- Table_6_Plasma, urine, and stool metabolites in response to dietary rice bran and navy bean supplementation in adults at high-risk for colorectal canc.docx
