# Supplementary material for: Plasma, urine, and stool metabolites in response to dietary rice bran and navy bean supplementation in adults at high-risk for colorectal cancer
Source: Front Gastroenterol (Lausanne). Author manuscript; Available in PMC 2024 Mar 11. (PMC10927265; doi:10.3389/fgstr.2023.1087056)
Supplement: Supplementary Tables 1-6 [file NIHMS1967146-supplement-Supplementary_Tables_1-6.zip › Table_2_Plasma, urine, and stool metabolites in response to dietary rice bran and navy bean supplementation in adults at high-risk for colorectal canc.xlsx]

## Sheet: Plasma
Chemical Class	SUB PATHWAY	BIOCHEMICAL	COMP ID	PLATFORM	CHEMICAL ID	RI	MASS	PUBCHEM	CAS	KEGG	Group HMDB	week 0 control plasma	week 0 control plasma	week 0 control plasma	week 0 control plasma	week 0 control plasma	week 0 control plasma	week 0 control plasma	week 0 control plasma	week 0 control plasma	week 0 intervention plasma	week 0 intervention plasma	week 0 intervention plasma	week 0 intervention plasma	week 0 intervention plasma	week 0 intervention plasma	week 0 intervention plasma	week 0 intervention plasma	week 0 intervention plasma	week 0 intervention plasma	week 0 intervention plasma	week 6 control plasma	week 6 control plasma	week 6 control plasma	week 6 control plasma	week 6 control plasma	week 6 control plasma	week 6 control plasma	week 6 control plasma	week 6 control plasma	week 6 intervention plasma	week 6 intervention plasma	week 6 intervention plasma	week 6 intervention plasma	week 6 intervention plasma	week 6 intervention plasma	week 6 intervention plasma	week 6 intervention plasma	week 6 intervention plasma
												Participant ID 1	2	3	4	5	6	7	8	9	10	11	12	13	14	15	16	17	18	19	20	1	2	3	4	5	6	7	8	9	10	11	12	13	14	15	16	17	18
Amino Acid	Alanine and Aspartate Metabolism	alanine	1126	LC/MS Pos Early	811	1700	90.055	5950	56-41-7	C00041	HMDB00161	551205888	518298048	708752512	559732096	482957248	445768864	398735168	392649632	350283680	502297728	463109504	467488384	557296960	487107232	431951712	670307648	375365536	590922240	422747072	451160512	564579904	548689472	668710080	573995776	355099552	502368224	389622208	426421952	364304512	505565376	523564096	449874624	505883392	426586464	454743456	572710464	436636928	580525120
		asparagine	512	LC/MS Pos Early	917	1225	133.061	6267	70-47-3	C00152	HMDB00168	137751808	160575584	138850880	114088848	119412680	171674752	105566944	127427944	128830280	154090352	123195184	116328976	118980016	149153280	128844112	137282928	125450576	126400648	126581928	101535552	113478712	149830352	138015312	120185696	112946168	148448928	110923904	127745968	125105960	146244144	147127904	113584808	139993136	142399984	121025224	135047808	136744400	130254944
		aspartate	443	LC/MS Pos Early	234	1165	134.045	5960	56-84-8	C00049	HMDB00191	5127614	9181048	9689131	13909724	8865358	10456607	2428946	15409090	10443025	9173244	4368483	6159014	8599176	5485593	6119204	32930108	10067963	5693415	10393664	13632153	4481553	6237823	8439397	14407420	9317214	7843863	7752029	9922931	7471991	4772366	2964203	7873985	6154978	4781988	9233741	13119635	8202978	5985541
		hydroxyasparagine	62060	LC/MS Pos Early	100020205	1149	149.056	97663		C03124	HMDB32332	1016347	852849	1151540	1955572	1003234	717235	1593640	1089919	788732	800335	1698744	972780	1089230	982997	1039762	1059042	1133609	674155	907453	1012878	976463	871119	895558	1870541	1.03288e+06	887960	1549655	1110479	610702	827608	1723051	995742	1195287	973663	993981	1144916	1160542	815291
		N,N-dimethylalanine	63151	LC/MS Pos Early	100020371	1370	118.086	5488191	2812-31-9			9708912	7107072	6915343	6612741	16966998	6369777	13273691	3924065	8583967	3559385	3475295	7655663	23137478	11176024	8412582	3283697	6526100	15666042	5828121	6209287	8769606	3513706	8751120	5797150	15967790	4390860	13357513	8499983	7667141	12040272	3341050	4749167	12647247	13181773	7771961	6266766	5989616	13608085
		N-acetylalanine	1585	LC/MS Polar	1110	1564.8	130.051	88064	97-69-8	C02847	HMDB00766	30623214	25994594	25846872	30058554	26178120	21137534	34602992	27383044	18294088	26165544	34075304	23917888	24593496	23409380	26012782	34320416	23624408	24472830	22171988	25985132	25323120	23920546	32306736	35257948	25640772	21915862	27785364	24901686	21233792	21330880	35278184	38011296	21562098	20076744	25561396	30530992	25038336	21481540
		N-acetylasparagine	33942	LC/MS Polar	100001257	2250	173.057	99715	4033-40-3		HMDB06028	205037	203836	419901	319407	130520	302752	207922		398465	201624	515081	645356	150796	169408	293532	423012	163497	222035	245468	264263	246045	210937	533863	262823	144784	300358	167719	139356	358302	223851	621281	844760	143884	132737	180544	206085	176176	237753
		N-acetylaspartate (NAA)	22185	LC/MS Polar	100000787	3143	174.041	65065	997-55-7;997-55-7	C01042	HMDB00812	11312774	10197488	13213209	13231100	19606744	11432564	26937800	13640131	15501920	12569126	19419200	16558627	12881942	23562754	14283618	19564280	9369298	12436224	15976751	18360776	12127143	9595341	14070878	17138684	23957724	10801815	41280256	23008544		34518748	19779600	15084372	11712619	13561175	9509205	18009602	13956783	16971912
		N-carbamoylalanine	52340	LC/MS Pos Early	100006369	950	133.061	426409	77340-50-2			99314	93365	143646	88824	91304		123169	56524	44318	54911	211814	59301	101818	117516	28484		100868	100509	61884	78980	153807	86957	46916	159745	34998		244949			119470	45034	151593	41799	49062		73798	164911	153920
	Creatine Metabolism	creatine	27718	LC/MS Pos Early	1221	1947	132.077	586	57-00-1	C00300	HMDB00064	188412720	74839976	113260872	223408976	124041488	87873224	122342736	147021168	110154360	44894860	84666336	62672216	142321456	74715856	108985744	90990992	161290448	98353264	140790672	75871640	119091872	72832176	120938144	185076688	202140160	79843520	124943920	92075424	161924144	40064060	54265560	52872632	180943840	73617992	71414912	88493864	115098408	142383744
		creatinine	513	LC/MS Pos Early	275	2055	114.066	588	60-27-5	C00791	HMDB00562	515942240	603325312	572244736	553029952	563180864	481928320	616019904	556516224	504034624	566031296	523869664	576604032	432829248	581346944	556423872	682511232	521377792	467405504	523496832	559464128	501225184	592977984	525386624	545456960	561936064	508868320	577189440	637083904	498418688	591411072	515759552	579136768	468984064	574100352	574896448	708628928	553705216	478362016
		guanidinoacetate	43802	LC/MS Pos Early	344	1937	118.061	763	352-97-6	C00581	HMDB00128	764562	1455640	893720	628615	948570	921471	782764	1175273	1224022	1236092	743046	1072108	820963	1117324	1198688	1147274	1353456	997374	807205	852258	744456	1379293	774325	829265	757159	1270369	1211693	1.01185e+06	704835	1.01633e+06	840591	933987	755696	948251	761960	1200821	1347418	1056215
	Glutamate Metabolism	4-hydroxyglutamate	40499	LC/MS Pos Early	100002544	1141	164.055	439902	2485-33-8	C03079	HMDB01344	180197	149713	265304	277943	63232	139123	171013	163351	33349	71227	149677	84286	264025	94624	64047	185699	154082	121013	22206	129161	208024	114455	198257	154461	60827	123874	173543	197202		68622	99372	80076	92753	194132	108423	115957	162630	157474
		alpha-ketoglutaramate*	62101	LC/MS Polar	100002397	1916	144.03	48	18465-19-5			10638127	10939753	9879229	11212958	10455593	8600342	10877773	14289012	10932877	12728438	15065350	11235130	7677072	10853921	13251127	13696407	9976189	7386460	7837628	8780797	10647812	9926848	11778049	11972297	9720027	9122088	10530807	13285400	11626454	11747384	16637642	16524402	8518063	9808900	10310198	11758333	10402090	6476131
		beta-citrylglutamate	54923	LC/MS Neg	100003271	530	320.062	72715786	73590-26-8	C20775		106358	202995	277325	276433	118890	170398	82380	250144	233241	297027	110125	72647	170963	96564	102002	1206478	245381	258600	134342	164061	102429	128769	248251	330566	178700	162319	134540	146384	140652	119114	120094	154117	129366	134041	149031	399705	220173	359413
		carboxyethyl-GABA	40007	LC/MS Pos Early	100003260	2085	176.092	2572	4386-03-02		HMDB02201	277082		237186	400947	499691	255521	294376	267998	301851	201680	435817	261449	170577	167519	210968	310145	305451	124345	333346	229744		257748	194330	345439	269336	196505	481350	230754	299692	226882	291312	282123	352933	237179	256769	270202
		glutamate	57	LC/MS Pos Early	561	1500	148.06	611	56-86-0	C00025	HMDB00148	50107648	123504976	196810176	234421920	160306592	144187184	30382494	183497200	60991816	81048448	117487056	184704832	148660432	87209360	87955528	307714976	191289264	75420888	95341952	108097272	79480320	120304952	161261264	241673616	112601088	102969008	78213208	101266784	45169624	46214900	48771912	173359904	94388112	95711496	98928800	179897120	171542848	81843216
		glutamine	53	LC/MS Pos Early	563	1291	147.076	5961	56-85-9	C00064	HMDB00641	924946688	1117315968	1001616640	952010624	987425856	793663552	1037652096	926172160	896832256	1183110400	1091108224	841481984	1011524416	988121152	1034247104	1040478144	1076177536	942935360	955598528	887527424	862766272	1060634944	913860352	1048289344	921930624	1007552000	1021429376	1033645248	869703552	1182024448	1199170304	866776832	1078002816	1029809216	1054454592	1058672640	1137539072	874089344
		N-acetyl-aspartyl-glutamate (NAAG)	35665	LC/MS Pos Early	100001612	1035	305.098	5255	3106-85-2	C12270	HMDB01067	97947	162691	126424	168579	147727	139751	173046	73893	68904	120373	112191	156410	151240	59377	158994	294321	91275	103283	90528	154896	112475		167062	227321	194619	98070	139531	106831	93118	80505	125468	201438	135436	145822	145390	194511	152382	117525
		N-acetylglutamate	15720	LC/MS Polar	100000282	3106	188.056	70914	5817-08-03	C00624	HMDB01138	672604	499596	885754	862024	711239	791895	872076	510056	718233	441965	1276312	590061	632067	733214	446139	1103852	486674	474564	509212	514614	532362	512170	1286170	828847	507368	398060	870029	463669	1189980	461095	1384876	1010700	714285	538774	421824	1002116	561676	608287
		N-acetylglutamine	33943	LC/MS Polar	100001253	2140	187.072	182230	2490-97-3	C02716	HMDB06029	196163	210430	575725	525944	145212	371997	340776	163589	243206	229116	714800	565525	233135	212108	308801	320717	119311	282402	271077	330562	293398	284686	469594	532607	186046	274290	277203	176037	282369	344413	710356	2055526	152287	303055	346079	248409	209870	320271
		pyroglutamine*	46225	LC/MS Pos Early	100001540	1900	129.066	134508	2353-44-8			11213873	18626352	14114767	22572392	9617580	20630288	18653268	35478888	7077230	22976612	37808352	37144172	6381350	14982067	24184644	19993126	10174041	9906496	11722854	16239418	9629933	19565480	15932937	23774044	8517668	27534568	19879230	29300824	5030130	22043628	32753648	39741788	8883925	15554099	14345283	22456996	8860101	8801092
		S-1-pyrroline-5-carboxylate	42370	LC/MS Pos Early	35	1528	114.055	1196	2906-39-0	C04322	HMDB01301	4644733	2979011	4798569	4792450	2783502	2058952	3072077	3.86073e+06	4.11237e+06	2976290	5802285	4788315	3705998	1800730	3519338	3273863	3436956	3251585	1.97849e+06	2617912	4893079	3832172	3716060	3461531	2463479	1.97177e+06	3765232	4538468	2600169	4877037	5410294	4128704	2746752	3.77968e+06	1488922	3937594	3.82421e+06	4295062
		2-aminobutyrate	42374	LC/MS Pos Early	1128	2059	104.071	439691	1492-24-6	C02261	HMDB00650	78295480	56174248	69836752	60277044	32975712	102075648	67975288	67871040	51077140	61170420	39276568	43657776	59590344	85406208	48631900	70707408	63008352	52260528	84352456	44735464	43465696	62871304	73507720	69446896	55810572	85669360	60207048	42658892	58658480	59657748	37261496	60858484	91524760	69280656	54392208	69017976	64710320	75052712
		2-hydroxybutyrate/2-hydroxyisobutyrate	52281	LC/MS Polar	100008928	1258	103.04	440864;11671				216999136	127146208	238950896	251472992	81221664	298691776	201550512	222550144	224990832	164329792	91003232	172874592	184786096	358440480	199250816	256304912	119189416	306736608	188725856	120378496	137853888	173146992	189791184	243532576	123226824	180035840	139474096	163656688	329147456	104912224	81488672	221048944	355491008	276082528	129372728	241123744	141978080	330806080
		5-oxoproline	1494	LC/MS Neg	1021	738.5	128.035	7405	98-79-3	C01879	HMDB00267	14030806	15827693	9915653	17477304	14010307	13381006	18239184	13994528	10527413	19070236	11446877	13931164	9799289	14518447	11700418	13545542	11112221	14839411	15349223	12328887	14326596	16039147	10943490	21345398	13482786	13766483	16146505	14100575	9637885	19084820	12034471	16661364	11650249	12879014	12075618	12348308	11967745	17292216
		cys-gly, oxidized	18368	LC/MS Pos Early	1224	2947	355.074	333293	7729-20-6			3864204	1679271	2242735	2.65818e+06	1555380	1224262	2428747	2286695	1794362	3196745	3147471	3178526	2121934	2226318	2707657	3944376	1738295	2108517	1588794	3129078	2580733	1671191	1681067	2684739	2280106	1553749	2725847	3177698	1661779	3.31436e+06	3.59849e+06	4198862	1898878	1517175	2703874	2905436	2119883	2496758
		cysteine-glutathione disulfide	35159	LC/MS Pos Early	100001437	2465	427.095	4247235	13081-14-6		HMDB00656	432094	468268	540253	471662	475326	446596	954788	561893	589322	779963	602947	109705	547595	466058	334862	1201674	604919	541437	825246	685214	553437	421124	368163	588248	654959	568793	1043504	779409	452981	1064074	767728	136865	629262	297795	481185	906925	654637	786053
		cysteinylglycine	35637	LC/MS Pos Early	278	2132	179.048	439498	19246-18-5	C01419	HMDB00078	1164528	1138082	1338212	1713734	1152205	606320	1305010	1547836	1944057	2188820	1975058	2163302	1445403	1095344	1.71643e+06	1.97171e+06	1331804	1057477	1509895	1832776	1953132	1716787	1336628	2288211	1691048	1520933	1543276	1767189	1633016	1993799	1.70661e+06	3220231	1250240	856505	2502662	1.96422e+06	1463644	2102072
		cysteinylglycine disulfide*	62103	LC/MS Pos Early	100002466	2547	298.053		70555-24-7		HMDB00709	47251152	32098324	37104264	36163184	26838968	29024696	44699412	30176098	27108814	39063148	41310704	35030748	34511368	32927782	41807008	41820184	39614808	40679364	27246182	38939880	38818284	28198376	34573404	43435148	35059088	28407082	33907504	37275948	30725560	33714980	44101884	42350172	31350324	32908860	41169264	36967272	39268852	31817612
	Glycine, Serine and Threonine Metabolism	2-methylserine	53229	LC/MS Pos Early	100009246	1652	120.066	94309		C02115		3038306	3299557	6287720	4443767	3048285	6333158	2660798	5172830	2724755	2944934	6912323	5155038	3720132	7130076	7.93453e+06	3943720	4.00924e+06	3568586	3894516	3262207	5177776	3640778	4656839	4740866	3042595	4050211	3349226	3602356	2461080	2416008	6392551	7839053	3175999	5418151	3073745	3827506	4947989	2390018
		allo-threonine	15142	LC/MS Polar	100000272	2511.1	118.051	99289	28954-12-3	C05519	HMDB04041	588960	343955	865902	458055	268468	641823	567044	364033	197597	284423	328694	438304	476242	899948	313223	257575	884736	242975	603836	351530	1458309	374024	524229	313453	362781	331430	382601	414480		465688	476492	794045	470379	455048	284837	176425	368429	394916
		betaine	3141	LC/MS Pos Early	799	1064	118.086	247	107-43-7	C00719	HMDB00043	430937888	579123392	461531232	448015488	413958048	582701376	497059776	544518976	358619744	677706368	491929440	485975616	430541408	836752512	692689152	715306368	527996320	430162432	571932736	479457696	387659200	599484288	552689728	407368000	388454464	622391296	474382976	590922496	399295008	601662336	539731584	536188992	447560192	735413504	656496320	720505088	607877120	427296416
		dimethylglycine	5086	LC/MS Pos Early	806	1104	104.071	673	1118-68-9	C01026	HMDB00092	41311564	37176576	39773068	45500408	21766052	35013688	42948192	32689772	21043152	35812288	55530316	25178730	31517270	61395240	32434976	38662452	34297976	19935892	60973884	35051912	36514164	38588640	52700100	38980552	23987324	36387872	43668348	38257828	25516432	34452120	58526476	30889232	32022296	48445376	29747904	40756152	39505692	21222800
		glycine	58	LC/MS Pos Early	340	1375	76.0393	750	56-40-6	C00037	HMDB00123	76007664	85752016	117346432	105232912	200430832	77465152	133100448	70700784	72627152	100815216	135581232	66922848	99031000	88456080	86062296	87228712	84537688	73406424	85301656	80779312	73592240	77719816	105506056	113791520	157867536	77978656	142358432	70774064	71770344	98057504	153754992	57309140	91967208	84655568	89434840	85783336	89231752	78205984
		N-acetylglycine	27710	LC/MS Pos Early	100001006	826	118.05	10972	543-24-8		HMDB00532	2413724	2102812	5069291	4235884	6413872	5380011	9621671	2257709	3.40399e+06	4719096	2.91035e+06	2356083	4117927	3512823	6140159	1.48144e+06	1864193	2785821	2635026	2481879	2357855	1901387	2694631	4637801	8133983	2673394	7482869	1.92234e+06	2822058	1951972	3848354	3364025	7959638	6178060	3159910	2119109	2117695	3.29749e+06
		N-acetylserine	37076	LC/MS Polar	100001851	2000	146.046	65249	97-14-3		HMDB02931	18470334	13559263	18542288	24442028	15205729	13610095	26032348	20436498	13702358	12483956	21997980	24185862	13972389	22996538	15961327	15532142	13885532	14462417	14200356	16116719	17412196	15385417	18400388	19622534	15912292	15272111	20619242	19329004	20813428	13397702	36374488	21278960	21789888	17507412	17041256	22265578	13359049	13768392
		N-acetylthreonine	33939	LC/MS Neg	100001274	821.6	160.061	152204	17093-74-2		HMDB62557	2.95155e+06	2673764	2982590	3026339	2145759	1997996	2511088	3380153	1894972	2726964	3629631	3.33532e+06	2738520	2666520	2222134	3525802	2378494	2010483	2117563	2412161	2635528	2.7571e+06	3026482	3.07125e+06	2014007	2260579	2632821	2747930	2098388	2.72034e+06	3831870	3861341	2260550	2005596	2653634	2862231	2544243	2331438
		O-acetylhomoserine	31539	LC/MS Polar	100001129	1850	160.061	439389	7540-67-2	C01077			357025	310757	276786	132983	211299	111661	87713	123093	162534	1350232	303951	239567	220590	144133	125839	238290	230813	264820	87311	132602	2817068	389312	175770	103201	147964	167850		122003	326135	1208052	400444	728506	279311		208042	408647	162915
		sarcosine	1516	LC/MS Pos Early	1023	1280	90.055	1088	107-97-1	C00213	HMDB00271	13659977	13222519	9470458	12558149	12697543	11982468	14177151	14156700	13497197	10608537	14689690	10846762	9580348	12724734	9516247	14492894	14003459	15442662	15149312	14759850	10680317	15142551	13957406	13568608	13713939	15278574	21416956	22211420	22869216	25489336	14376051	13863596	12486062	12676902	11985144	15824804	14336199	15051022
		serine	1648	LC/MS Pos Early	503	1239	106.05	5951	56-45-1	C00065	HMDB00187	125956200	134067616	174304768	136953696	153238096	221115616	164726320	128522480	136973152	150040416	150583024	124058296	147769664	183397712	130610544	149368320	152416880	113604656	175503584	113104024	101867424	136664336	167172976	133259896	145433376	190537584	182937600	122550528	125207632	150035792	156894672	104311496	182305696	155972624	117344056	151060992	166220832	132036360
		threonine	1284	LC/MS Pos Early	564	1514	120.066	6288	72-19-5	C00188	HMDB00167	308771008	191449600	230337040	160996800	196459856	291065600	272529056	200836336	160934976	273656928	243006960	190835664	257908208	244373184	178876800	233513488	202294320	218528800	188576016	139041280	254918640	185691488	256199680	174189504	187146080	236654960	193030112	181573776	179850944	238584944	288838336	158725520	249983264	230149920	165783088	223786288	211065136	227303280
		4-guanidinobutanoate	15681	LC/MS Pos Early	100000096	2320	146.092	500	463-003;463-00-3	C01035	HMDB03464	420502	519179	315934	282164	286651	328586	683729	1349598	448979	646469	2797438	547066	231194	377219	484454	525179	331614	373516	353451	720760	216541	267952	1802241	233594	242415	279486	931020	759082	504417	912978	4096176	924946	360412	544310	421992	502573	431403	308975
		guanidinosuccinate	32446	LC/MS Pos Early	100001212	1892	176.067	97856	6133-30-8	C03139	HMDB03157	1772856	2337037	4989742	2264566	4113114	1.94878e+06	4231868	4045890	3120900	3.63629e+06	2270603	2023410	2847646	2160010	4349182	3.66209e+06	2631943	1.65458e+06	3.61956e+06	2804328	1274708	2.0169e+06	5199956	2215913	5067623	1518854	4177768	3380946	3899263	2418690	2156511	3134445	1747737	2343754	3869728	3555984	2183013	1601585
	Histidine Metabolism	1-methyl-4-imidazoleacetate	32350	LC/MS Pos Early	100001208	2064	141.066	75810	2625-49-2	C05828	HMDB02820	947555	1492471	974885	1646387	684388	177066	1303052	856746	1016601	941874	1508105	1250646	930461	822746		998899	1164050	1.04846e+06	1061893	590369	675613	764740	816077	1795984	1199413	698321	1617318	949407	1779846	673925	1282865	1314873	1136445	915333	704051	1723312	659617	884321
		1-methyl-5-imidazoleacetate	62946	LC/MS Pos Early	100002910	1989	141.066	6451814	4200-48-0		HMDB04988	406052	5953097	2333812	3041526		1083122	6144473	2078455	2298285	1709872	310310	7218395	374525	1760453	8532120	5041356	3941877	397092	696961	1922587	50192	3463333	778663	1818307	1161298	1594828	2608005	3197090		3259851		8092914	1135634	2165121		3266925	2931065	3288536
		1-methylhistidine	30460	LC/MS Pos Early	100001051	2755	170.092	92105	332-80-9	C01152	HMDB00001	23387060	30599102	33725696	39592372	33418642	30121874	62062688	48244364	27802004	38289796	47859156	35256192	50837568	44728000	40345804	39295344	35208876	73702184	32258062	39623176	33718876	30812232	26661862	40841816	33706432	33669068	75441360	46992908	36151084	30975620	39677944	41123440	40877592	45889456	40552208	44343228	40009860	34068856
		1-ribosyl-imidazoleacetate*	61868	LC/MS Pos Early	100001668	2006	259.092	5117448	29605-99-0	C05131	HMDB02331	2210805	2840138	2178629	1735905	1799738	1148255	2739550	901488	2855335	2481728	2868374	2081074	1528032	1284350	2876074	2558419	2840790	1673706	1109949	1572150	1786278	1860165	2455417	3276496	1798912	1560083	1743071	2280002	2938902	2359397	5392340	4048881	1666605	1507993	2561832	3482170	2390458	1097309
		3-methylhistidine	15677	LC/MS Neg	100000042	906.3	168.078	64969	368-16-1	C01152	HMDB00479	1111079	9587476	4600308	3569988	1705267	796924	22474088	4242736	3625110	4632526	2842417	5740065	1909534	4962624	13072760	7821070	4826955	608650	4025107	2409595	1475801	10166323	897920	4562109	1673673	6870388	4359102	3867389	3045113	5431669	481918	6090545	2270963	7446458	6900244	6327018	4843218	9287910
		4-imidazoleacetate	32349	LC/MS Pos Early	100001207	2055	127.05	96215	645-65-8	C02835	HMDB02024	237159	514184	403337	248989	253688	144788	315510	226867	617282	320081	513846	650665	248976	331660	367534	414947	379980	237651	319958	216058	200257	498187	376871	396421	243539	284845	296276	378095	538762	333056	675882	641313	255310	225487	311313	485459	355299	288004
		carnosine	1768	LC/MS Pos Early	249	2942	227.114	439224	305-84-0	C00386	HMDB00033	158361	45233	79735	100163	71793		90542	74992	120188	173363	80841	45672	84452	52304	102299	849421	74840	306621		105396	65675	51731	63777	94409	62772	26945	38097		103666	80605		91710	48881	55471	96773	257233		45826
		formiminoglutamate	43493	LC/MS Pos Early	100002500	1880	175.071	439233	816-90-0	C00439	HMDB00854	463809	590225	823998	494179	217760	829586	929587	751592	520821	627736	412077	405044	316332	804616	657182	760322	567376	334595	509473	334348	585277	417185	1120588	249956	329797	612467	701996	856450	539155	872210	428696	723190	370709	1129285	505116	814316	914318	313148
		histidine	59	LC/MS Neg	355	755.9	154.062	6274	5934-29-2	C00135	HMDB00177	42555864	43548988	39604808	42055628	29495416	44629372	38556096	42743296	42355368	47134644	40132284	41157884	38129720	40096536	41840988	47024420	41990232	42829368	44930976	38330192	38618120	44762252	39275312	39981752	34236760	41299984	38976800	45729032	41447348	49270588	44994592	40612720	42388500	39278436	38628024	47155784	43093648	40687364
		hydantoin-5-propionate	40473	LC/MS Polar	100002514	2080	171.041	782	5624-26-0	C05565	HMDB01212	578579	186413	438694	598723		590248	573042	467736		408479	251531	54954	111199	89123	606496	545068	184896	289829	288896	273878	502121	220903	1075782	421148	495703	388017	456607	439692		393591	258663	182834	289368	485352	449264	569456	335571	142483
		imidazole lactate	15716	LC/MS Pos Early	100000263	2040	157.061	793	14403-45-3	C05568	HMDB02320	5619892	3919246	2614980	3601229	3613778	2560870	3146829	8.02641e+06	12136460	6695980	5173044	4993209	2179199	3667365	5320793	6352845	3153426	3910436	4434100	4586374	4340702	4246498	2567460	4327612	4767769	2988798	3060284	7425491	11314720	6195165	5345478	6050552	2345944	4430761	2121411	8134858	3271034	3065086
		imidazole propionate	40730	LC/MS Pos Early	100003434	2263	141.066	70630	1074-59-5		HMDB02271	194725	226723	222913	412932	111373	723275	298630	362080	229622	195269	1366618	3375120		485449	35103	706616	162495		245259	121823	262249	272539	223863	723075		741573	229470	295894	458652	238550	1714862	3255309	152443	1082478	208316	570713	138040	62008
		N-acetyl-1-methylhistidine*	43255	LC/MS Pos Early	100004299	2100	212.103	53859791				102153	158530	246269	520451	94717	325439	230546	99231	423967	174617	571762	531283	283351	147941	476965	390457	213917	175672	263620	269181	165562	165574	245992	407280	111507	295760	216083	217877	488153	176005	478816	753481	92337	242264	225132	376926	140568	228212
		N-acetyl-3-methylhistidine*	43256	LC/MS Pos Early	100002204	2056	212.103	193270	37841-04-6				419315	209542	514143	136088	90024	622782	177486	457959	167242	508500	1066583	71240	55239	865891	750772	435496	39905	340424	213212	39327	499797	63237	553719	104756	349611	226693	238196	435973	216794	78829	946344		202980	398983	519709	258054	346083
		N-acetylcarnosine	43488	LC/MS Neg	100004046	1235	267.11	9903482	56353-15-2		HMDB12881	452627	1.92399e+06	1365346	937391	905584	1156341	1.29493e+06	1348617	1306587	2102822	1447067	1779637	961866	2007630	888333	3736544	1150338	516562	911506	571945	799991	1692262	1751161	1059654	818133	1111532	1262195	1491909	662193	1766805	1417005	2103988	1.59565e+06	1840309	549165	4112750	1209601	515994
		N-acetylhistidine	33946	LC/MS Polar	100001293	2088	196.073	75619	39145-52-3	C02997	HMDB32055	266771	377652	500553	787736	492324	620447	696181	311368	390064	222331	738960	805775	387367	121280	426700	461717	381839	471320	271821	342723	324355	381059	557392	857537	452795	273745	526631	393371	232916	197837	540972	1234726	143842	127396	404496	411572	496879	539850
		trans-urocanate	607	LC/MS Polar	537	1882.5	137.036	736715	104-98-3	C00785	HMDB00301	3473944	1888272	3530095	3388619	2382791	5180053	1274463	1914314	3372344	2662573	1822191	848331	1402412	8182336	2738410	4265058	1466209	889717	1601199	2.55498e+06	2091062	2734448	3020020	2032867	1971024	3936782	2604291	1399985	3241480	1537567	1849395	1885672	1001482	3841656	2231939	2053401	1697814	1269547
	Leucine, Isoleucine and Valine Metabolism	1-carboxyethylisoleucine	62558	LC/MS Neg	100020427	2628	202.108					52954	55208	77921	81220	33549		33800	52415		29543	43406	64638		31174	20733	127835	22420	58010	16083	27376	51512	68084	141270	44192		44289	33380	32817	42325	32834	36124	68526	51279		16537	58204	24611	53753
	Leucine, Isoleucine and Valine Metabolism	1-carboxyethylleucine	62559	LC/MS Neg	100020425	2663	202.108					56072	92322	73360	84618	38680		44778	56806		90748	49461	68716	140453	50764	55280	391748	24110	93157	32233	46519	98224	93055	156025	91518		19967	27284	51475	42654	45742	55665	100008	72506		34826	162814	43940	108836
	Leucine, Isoleucine and Valine Metabolism	1-carboxyethylvaline	62562	LC/MS Neg	100020423	2008	188.093					179445	178406	218146	244883	101224	71733	122622	158724	83244	107424	95223	190089	224035	88644	85376	471651	71869	223368	75065	115134	213220	222313	413997	167272	57979	102694	107806	102615	108604	96038	145817	185949	135500	82310	80496	187978	81003	176405
	Leucine, Isoleucine and Valine Metabolism	2,3-dihydroxy-2-methylbutyrate	57547	LC/MS Neg	100010869	787	133.051	301941	14868-24-7		HMDB29576	136743	579572	254020	855091	78100	274937	312548	396534	181544	547904	610233	353177	214550	570110	450110	322872	464575	302934	245998	339498	521270	489475	373702	232120	255181	357266	237544	412622	477311	489759	631690	941230	409018	395345	427990	643117	702467	601939
	Leucine, Isoleucine and Valine Metabolism	2-hydroxy-3-methylvalerate	36746	LC/MS Neg	100001541	1800	131.071	164623	488-15-3		HMDB00317	434266	469531	653389	275359	189651	608026	326626	830771	688734	1166620	9917161	1163476	494286	464135	425671	1690353	286359	630819	612012	547248	434878	657469	587416	402923	355499	583791	318106	784332	405812	705914	9550150	1451901	596102	717103	381740	1284830	275107	807591
	Leucine, Isoleucine and Valine Metabolism	2-ketocaprylate	63120	LC/MS Polar	100020833	805	157.087	67600	328-51-8		HMDB13211	6250667	3.83663e+06	2669438	2303043	3060413	3.52796e+06	3.69022e+06	5364629	2897590	2975123	6258914	5695704	4707085	2376252	3152860	2751687	5251538	2921439	2745868	1.71492e+06	2235224	3.17942e+06	913722	1.76012e+06	2641781	3131604	2847134	2267498	2093984	4335538	4.12263e+06	1598254	3.25923e+06	2732305	3.82196e+06	3.71329e+06	4936561	2604180
	Leucine, Isoleucine and Valine Metabolism	2-methylbutyrylcarnitine (C5)	45095	LC/MS Pos Early	100001509	3050	246.17	6426901	31023-25-3		HMDB00378	1788152	1.5858e+06	1356845	1606705	904557	1934521	1.52767e+06	1.8141e+06	832801	2127757	1114006	1493128	1367498	1428118	1370766	3326608	1273726	1202000	1522874	1293355	883190	1.66237e+06	2272090	1435408	1094101	1.93591e+06	1662301	1524688	959587	1955168	1222692	2387283	1924981	984696	1359371	2370619	1298153	1300850
	Leucine, Isoleucine and Valine Metabolism	3-hydroxy-2-ethylpropionate	32397	LC/MS Neg	100001170	975	117.056	188979	4374-62-3		HMDB00396	1.54973e+06	942002	1.62508e+06	2114757	1162810	1239225	1739560	1758434	1698854	1693917	1041967	1435052	1775908	1808347	1467431	2087020	1079745	1097215	1345658	1379184	1205604	1034270	1.67549e+06	2.00646e+06	1099851	1353775	2281088	1497904	1476595	1364896	1136160	1882474	2712974	1011373	1250482	1.864e+06	1245201	1275351
	Leucine, Isoleucine and Valine Metabolism	3-hydroxyisobutyrate	1549	LC/MS Polar	111	1619	103.04	87	2068-83-9	C06001	HMDB00336	29066072	41898868	35755544	49985312	13146324	37417168	38584108	47282120	17134598	34048416	10750928	23061194	24602210	95637688	45985208	67151832	30316450	30779336	27828352	26389934	21884774	38609544	48124892	23793238	18329792	37000712	48954120	26376558	24889760	24185142	15122525	50875456	34133268	63335828	31165022	58093688	34818164	28692140
	Leucine, Isoleucine and Valine Metabolism	3-methyl-2-oxobutyrate	44526	LC/MS Neg	100000936	1465	115.04	49	3715-29-5	C00141	HMDB00019	15016817	14584525	16413753	18930048	10840555	18877634	20207300	18553982	19815156	17876344	13956864	19265588	19232658	15245864	12953232	29103068	9590357	17953998	14243909	13953552	15964552	15449546	11521264	17735450	13198316	18958820	13744414	16583473	15999771	13664362	14211318	17735396	23725346	16216231	11535639	19171688	11664986	18621076
	Leucine, Isoleucine and Valine Metabolism	3-methyl-2-oxovalerate	15676	LC/MS Neg	100000036	2064.2	129.056	47	1460-34-0;51829-07-3	C00671	HMDB03736	43811408	46046700	47291492	39982884	26582846	57862008	41131000	49565764	34587688	48989436	40031224	43506892	45362592	44290912	32789730	103889496	30290242	50293172	40952240	37477880	47017724	48311956	30031496	40550540	29049744	58420936	33100130	52105056	34332292	42540536	40347984	51147584	66624840	40450760	38346948	61372000	31931856	55489488
	Leucine, Isoleucine and Valine Metabolism	3-methylglutaconate	38667	LC/MS Polar	100002458	2700	143.035	1551553	5746-90-7		HMDB00522	3911764	1824040	9443784	7.57679e+06	5882835	1795227	5712824	4737219	2397141	2309744	4487126	1859858	2771094	2653948	3702594	3194266	7034084	2162861	2792988	967608	1325747	3121616	10031878	4900719	7409398	1560766	3371752	2054175	4.07378e+06	1935518	5685349	3010129	2882567	3007466	1789302	4379467	6299208	2231681
	Leucine, Isoleucine and Valine Metabolism	3-methylglutarylcarnitine (2)	46548	LC/MS Pos Early	100005850	2687	290.16	128145			HMDB00552	1121979	520842	4302974	4566916	1444687	728328	1895134	992222	926522	502786	1375381	425766	1259025	291713	1408876	922734	2834009	737696	802289	488531	1409873	319822	4101863	4.14083e+06	2252748	558087	1489304	2337083	660515	382051	1329240	430244	1126015	362569	1158940	942820	3735691	730528
	Leucine, Isoleucine and Valine Metabolism	4-methyl-2-oxopentanoate	22116	LC/MS Neg	100000551	2170	129.056	70	816-66-0	C00233	HMDB00695	71445712	85946008	69971744	63676572	42122264	92295528	78339880	81452336	58297752	81617104	52493680	70224368	74515488	63414780	60019252	158518608	47622996	101207456	69690952	55031580	82203120	72090952	45768320	58569256	53625836	89849944	54342000	89528968	62171732	67800880	60114964	83205280	106626248	73971296	57397320	98680688	56064164	92560752
	Leucine, Isoleucine and Valine Metabolism	alpha-hydroxyisocaproate	22132	LC/MS Neg	100000706	1840	131.071	83697	10303-64-7	C03264	HMDB00746	518270	842420	413506	670340	217583	689486	479739	815266	538537	1058919		677203	602372	1196750	537785	1588279	271576	737825	560540	488189	490846	715904	366149	352211	377677	689091	412965	908403	266339	795625		753141	719565	713238	426986	1276518	458367	665182
	Leucine, Isoleucine and Valine Metabolism	alpha-hydroxyisovalerate	46537	LC/MS Polar	100001300	1052	117.056	99823	600-37-3		HMDB00407	68389104	79423296	64254260	76590400	79250248	99211328	57316288	151103616	144262368	120259160	1399805952	170403120	103721168	139801472	61243364	201310992	30971556	134931984	88840504	137068864	59744972	91131640	56785392	56499416	85787536	96005216	57530084	133308152	204830144	131332768	1375598848	256759952	80136760	129184592	62562356	197057008	40610616	172917296
	Leucine, Isoleucine and Valine Metabolism	beta-hydroxyisovalerate	12129	LC/MS Neg	1442	1027	117.056	69362	625-08-1		HMDB00754	1687028	2394836	2012618	2187986	1212535	2669609	1.9939e+06	2776708	1.91367e+06	2356832	1393032	1967293	1403477	1315556	2243538	2485344	1720781	1683345	2725254	1063180	1279703	2787628	2437814	1645250	1483031	2292831	557088	2211511	1855963	2.01296e+06	1702755	2900082	2711602	1898151	1680357	2396732	1814673	1.98363e+06
	Leucine, Isoleucine and Valine Metabolism	ethylmalonate	15765	LC/MS Polar	2054	2785	131.035	11756	601-75-2		HMDB00622	28155784	15683078	59121000	32082408	15165243	19906000	22817972	21162222	15165064	14697302	33048228	16606255	16835996	16036008	29032280	12167690	38537296	48202772	27295696	15792777	28655616	15149531	46057764	27737812	16040551	15955689	18645696	19294812	16481280	12246597	41242256	22574676	18249716	15401023	25840682	11894531	37365100	39380908
	Leucine, Isoleucine and Valine Metabolism	isobutyrylcarnitine (C4)	33441	LC/MS Pos Early	100001055	2810	232.154	168379	25518-49-4		HMDB00736	5533520	8398211	3.9904e+06	3294282	4028802	3985111	6224899	10443970	3235259	11938674	1900755	7021552	8225801	4503170	6368114	6759903	6988514	6346332	6134508	4696990	2786848	7321277	7325939	2.85435e+06	7035477	5550356	7.24859e+06	5402502	4492299	11357068	2.02155e+06	15896424	7.43037e+06	4169466	5590583	4034762	6.11711e+06	7.30828e+06
	Leucine, Isoleucine and Valine Metabolism	isobutyrylglycine (C4)	35437	LC/MS Neg	100001590	1420	144.067	10855600	15926-18-8		HMDB00730	248771	68645	108758	169124	269423	112364	266332	132025	63571	368522	92534	316058	320723	108276	117934	156458	100647			154658		62765	308417	127725	312805	50372	380933	70012	94331	265737	116195	222244	205649			54472	69543	200610
	Leucine, Isoleucine and Valine Metabolism	isoleucine	1125	LC/MS Pos Early	376	2800	132.102	6306	73-32-5	C00407	HMDB00172	366500000	365329728	367655808	344662720	248078480	463400704	340801888	393003616	255270592	364996896	298505248	354848320	333211104	406636736	299917248	537512000	332130496	310866752	355863520	358085472	291885024	395499264	301405568	330554912	286195168	431074560	366845056	417995360	262264944	422474176	292514304	385290944	420395008	370847040	355256896	460271008	314059264	313223872
	Leucine, Isoleucine and Valine Metabolism	isovalerate (C5)	44656	LC/MS Neg	100000708	1564	101.061	10430	503-74-2	C08262	HMDB00718	1136401	530990	844281	959784	572001	2614492	562086	973885	367150	1216401	466826	411937	741151	1724082	1360776	1206223	537407	543443	767929	981582	976509	776389	1248713	768041		1264768	478140	546461	396757	738683	263898	1294924	1118712	1217885	947596	852929	614614	774561
	Leucine, Isoleucine and Valine Metabolism	isovalerylcarnitine (C5)	34407	LC/MS Pos Early	100001393	3085	246.17	6426851	31023-24-2		HMDB00688	5193820	3.77573e+06	4826378	3732132	3082289	7125825	2080949	5406181	2132514	5473380	1064442	2895650	3516188	9010211	5084544	9674727	3559372	3298847	2865500	3215349	2690151	4.01559e+06	8460024	3642631	3473852	5107214	2.03791e+06	3136236	2429854	4302769	1581392	7857429	4745294	4845525	4.04153e+06	8284103	2825368	3701292
	Leucine, Isoleucine and Valine Metabolism	isovalerylglycine	35107	LC/MS Neg	100001452	1950	158.082	546304	16284-60-9		HMDB00678	105152	101831	117192	132468	278729		239190	203173		196092	64456	130048	179457		101135	108593	130156		92468	150119			114478	118533	263272	75646	320939			247513	60123	86437	109517	105954	111983			100759
	Leucine, Isoleucine and Valine Metabolism	leucine	60	LC/MS Pos Early	397	2864	132.102	6106	61-90-5			504567296	569658176	534103872	471385760	336059520	674129600	507755808	567910272	338542624	528205344	331191936	467531168	449327168	543176384	474580800	681779584	446062496	461249664	490211584	431408832	395815232	529498848	441460800	409371552	429927872	586920768	501891456	596621696	387341920	569928704	363516384	492552000	540450816	576069248	475653216	617353472	476335968	450137248
	Leucine, Isoleucine and Valine Metabolism	methylsuccinate	15745	LC/MS Polar	2051	2800	131.035	10349	498-21-5		HMDB01844	1270213	1092923	2224483	1.79813e+06	1015205	1535796	2109071	1389419	1175168	2571189	2213639	1579259	1.80258e+06	2258285	1717797	2208707	2726103	1566054	1658084	1.8696e+06	2772180	1076768	1799642	2447237	1379821	984059	2245366	1.79796e+06	1.76537e+06	2742207	2724333	2660192	1656288	1617366	1434939	1703563	3.8633e+06	2828753
	Leucine, Isoleucine and Valine Metabolism	N-acetylleucine	1587	LC/MS Neg	1082	2400	172.098	70912	1188-21-2	C02710	HMDB11756	77083	113944	132013	143540	107701	101989	110437	114399	65672	108204	132772	157045	53889	63466	85089	267782	95448	70848	96080	97683	109970	107542	130672	112181	62945	107716	102978	88089	69915	104716	147118	1143284	80971	72993	104409	128606	127095	100389
	Leucine, Isoleucine and Valine Metabolism	N-acetylvaline	1591	LC/MS Neg	1084	1704	158.082	66789	96-81-1		HMDB11757	238297	226429	212431	294633	173363	125995	292289	243378	171404	195628	277753	234651	214814	224631	203952	286804	175785	185551	197200	200405	214121	249175	233351	293878	175554	178350	257394	231148	216201	236134	303533	929850	217480	189040	156941	265163	191841	210560
	Leucine, Isoleucine and Valine Metabolism	tigloylglycine	1598	LC/MS Pos Early	1161	1926	158.081	6441567	35842-45-6		HMDB00959	144532	152579	241955	308252	498649	131002	764830	249687	196939	514265	114726	330662	409886	122143	228883	278995	135700	101768	165205	382527	96145	216466	334240	353033	559148	188508	1141172	164074	223632	359537	162096	209191	399126	119986	258351	177848	194573	172905
	Leucine, Isoleucine and Valine Metabolism	tiglyl carnitine (C5)	35428	LC/MS Pos Early	100001597	2962	244.154	22833596	64191-86-2		HMDB02366	840085	428774	511490	344790	180755	399208	110549	664968	362863	658793	248731	396386	501199	525670	662845	849004	485301	66251	464539	341775		413906	545352	265690	372309	421459	366411	357300	504918	538458	206533	631947	565477	473123	324686	808760	443064	548443
	Leucine, Isoleucine and Valine Metabolism	valine	1649	LC/MS Pos Early	566	2479	118.086	6287	72-18-4	C00183	HMDB00883	673356864	744372928	765490240	701686656	460408832	849236160	816172736	876039168	503729824	717569344	452318048	618855872	694870080	761781952	599811584	861378432	537069760	575251264	720941184	656611968	580165056	771873408	634193536	579527744	579326784	889406592	720834752	812293952	580756992	814354048	496558208	663046016	819958592	779381696	616899712	827777216	599841792	668082432
	Lysine Metabolism	2-aminoadipate	6146	LC/MS Polar	381	3500	160.061	469	542-32-5;1118-90-7	C00956	HMDB00510	749136	677033	699412	567805	274300	787727	473953	762415	303602	571557	227019	343208	539448	727706	489843	797469	836708	439654	586354	422197	292267	634959	1.0286e+06	423661	401774	701676	336026	538344	215326	494432	196463	558851	363739	911431	403968	570589	935081	526331
	Lysine Metabolism	5-(galactosylhydroxy)-L-lysine	43582	LC/MS Pos Early	100002462	2755	325.161	123986	32448-36-5			84788	40159	105107	260056	105089		152588	132786	78325	41703	209946	155187	142515	132138	87294	120282	80791	49744	137965	106688	123178	100570	80557	217276	57354	73775	518737	124503	65036	92388	220888	108112	174655	78983	72910	190096	95273	48655
	Lysine Metabolism	6-oxopiperidine-2-carboxylate	43231	LC/MS Neg	100004499	965	142.051	3014237	34622-39-4		HMDB61705	561591	299440	573852	821494	201994	376805	415773	629226	310771	515301	350483	267673	360401	344386	472529	562190	488694	284795	486758	235242	583212	395310	853764	569158	489010	451473	449612	484950	437988	387840	369120	374258	624760	390565	305467	811055	516919	569522
	Lysine Metabolism	fructosyllysine	46227	LC/MS Pos Early	100005373	2784	309.166	123708	21291-40-7			4837464	5233140	5474988	6549764	5090459	6491617	8521553	5074681	3034293	4826699	6868376	4387040	3.96915e+06	3.97711e+06	4885381	8689354	5147061	3764865	5978674	5.44572e+06	4897240	4505890	7338149	5971040	6.49574e+06	5845723	4426036	3743889	3958430	4.02233e+06	4803480	5911429	5365794	5008631	5225965	8061164	7689389	3366858
	Lysine Metabolism	glutarylcarnitine (C5-DC)	44664	LC/MS Pos Early	100001593	2393	276.144	71464488	102636-82-8		HMDB13130	2404835	1529473	2409405	1764552	1542683	1818390	2535553	2413729	1891904	2581072	2076927	2384818	951154	1056049	2689366	2957538	1550630	2194127	2342972	2591166	2090963	1160472	2506373	2313723	1367505	1682773	2136202	2356305	2012364	2712652	1743415	2848155	962019	1192471	3236071	2709135	1558608	2173619
	Lysine Metabolism	hydroxy-N6,N6,N6-trimethyllysine*	62959	LC/MS Pos Early	100021123	2759	205.155					710360	427511	836332	1214860	623186	399243	950904	1180762	426953	431735	640742	608287	331282	572262	439557	568611	527574	316465	484395	327552	625713	585474	405297	704887	490899	396808	1253828	908750	352081	620467	581192	295939	602422	678080	248767	701248	441706	714906
	Lysine Metabolism	lysine	1301	LC/MS Pos Early	407	2850	147.113	5962	56-87-1	C00047	HMDB00182	332780864	366644192	328466400	248524400	268922176	419526592	308327040	275598592	223887488	355927520	262114976	197297568	294356640	305200256	301566976	317735680	318808672	289682528	317382080	268370608	271894304	331172800	329082624	289562464	320209216	363488864	293072800	322635584	244599072	314311264	278571296	194702624	284216992	336273024	308037728	325147680	334092672	263811856
	Lysine Metabolism	N,N,N-trimethyl-5-aminovalerate	57687	LC/MS Pos Early	100015962	2186	160.133	14274897				37617800	28497152	94632064	144080672	32147790	20212192	41837428	18213220	32291484	41172100	48759104	41300168	53849184	45930264	16941660	38153212	67471376	20956388	28766804	20844110	37420296	31196540	90723856	128986608	33657200	30457244	43275400	23604468	34272708	39889444	41053328	45524196	70097720	38449332	15869725	33008198	62698796	24481162
	Lysine Metabolism	N,N-dimethyl-5-aminovalerate	62819	LC/MS Pos Early	100020842	2290	146.118					123534	238368	184034	185440		219494		179539	436926		45711	589823	163336				2268424	186085	934392	307128		561219	383412					335497	440440	444077	133318	289622					1465414	299912
	Lysine Metabolism	N2-acetyl,N6,N6-dimethyllysine	63254	LC/MS Pos Early	100020545	2172	217.155					1478646	1.90666e+06	500983	2832031	2139758	288377	1891118	1436230	996451	327974	5156452	4.07287e+06	1389554	2174846	490663	507991	178944	1133537	2552108	159259	1447826	1701085	390025	3219887	1.9742e+06	354230	1.87775e+06	1.85036e+06	1508872	453438	5535783	4847056	1564455	2207995	345197	476619		1436945
	Lysine Metabolism	N2-acetyl,N6-methyllysine	62954	LC/MS Pos Early	100020546	2168	203.139					565594	1293686	744843	1420975	1144143	351036	980523	1266994	762891	270090	5801296	4823473	761986	1785662	524322	843656	144628	702231	2246215	158496	599182	1053497	565495	1377109	1045633	267907	878699	1354157	1001156	445186	5873764	6924202	1028769	1529922	261693	624634	108085	965620
	Lysine Metabolism	N6,N6,N6-trimethyllysine	1498	LC/MS Pos Early	189	2825	189.16	440120	23284-33-5	C03793	HMDB01325	27494412	19335268	10089974	21514988	18096594	12141060	36200712	26254760	11311625	20589758	20394732	15772402	13362693	20785926	21884284	29124982	22361886	12879397	13026386	15087771	15331426	22024196	8508877	19235020	16486201	16434156	15457175	19351482	36382528	15410706	18157780	17498386	13101811	21832820	19405214	25387936	18816540	16469317
	Lysine Metabolism	N6,N6-dimethyllysine	62862	LC/MS Pos Early	100020417	2831	175.144	193344	2259-86-1	C05545	HMDB13287	26269008	24309784	8268064	29757118	26091274	7353074	26853280	23205092	7596765	8668203	37021516	22422952	17939104	25183292	9903291	11349021	9820462	18536304	21732290	6649116	22971552	22018040	8538067	30689932	21950460	8298731	26124700	26847012	9705798	8.35849e+06	35433172	23416968	18269860	22964614	9266833	10620673	8504450	17431628
	Lysine Metabolism	N6-acetyllysine	36752	LC/MS Neg	100001734	1059	187.109	92832	692-04-6	C02727	HMDB00206	430462	403214	433651	452840	333625	287414	295117	395337	314995	357782	535644	417311	325744	378567	363330	374692	358998	262571	375498	332143	405550	425028	486725	458972	378574	330036	325009	376741	295701	358628	544374	975907	321222	326719	314235	377380	334520	296860
	Lysine Metabolism	N6-methyllysine	62860	LC/MS Pos Early	100003415	2831	161.129	164795	1188-07-4	C02728	HMDB02038	53851108	64749808	13408122	72581040	84086496	8269304	65035464	58769612	12159412	11219032	88946240	68608872	61078040	105365824	12985658	16206914	16515921	55110976	42828724	7041051	56035980	58507032	13723603	88462912	63467748	8498663	65863824	69328248	13876401	12785147	87284248	76144040	60703288	95387432	13740835	15447720	14323002	50974776
	Lysine Metabolism	pipecolate	1444	LC/MS Pos Early	1025	2200	130.086	849	4043-87-2	C00408	HMDB00070	39534816	26180564	18876336	46645528	29449016	16801592	34564148	15792743	24278264	60174336	33280148	34932180	17961468	39244564	14768543	18308904	18172684	16195542	14515328	25710252	30774320	22558522	59934608	9051598	47620984	34689020	10566435	26227690	53607236	132861800	50581840	76539528	49228644	22530558	47724948	86650392	85648312	70845728
	Methionine, Cysteine, SAM and Taurine Metabolism	2,3-dihydroxy-5-methylthio-4-pentenoate (DMTPA)*	62805	LC/MS Neg	100020893	1156	177.023					2261955	2338397	2334531	3600165	1754006	1669199	2551062	3046843	1557813	2787254	3191155	2274006	2177130	2053065	2412362	3292149	2465181	1792415	2.72272e+06	2090998	2086569	2434781	2562496	3568395	1795682	1816028	2584557	2852394	1802820	2169290	3.34567e+06	2678963	2280095	1833348	2153991	3.21017e+06	2458467	1832390
	Methionine, Cysteine, SAM and Taurine Metabolism	2-hydroxy-4-(methylthio)butanoic acid	63739	LC/MS Polar	100021372	1065	149.028		583-91-5			1393952	1002970	379335	530365	1145967	983123	468581	2179405	1909953	1559410	1799779	2051800	1124710	1210011	703144	2685064	318919	1256216	791413	964734	1228822	1217842	414216	584644	909651	554259	272185	2167168	2310305	1120969	1951089	2921108	714983	1038252	697181	2728425	438004	1107342
	Methionine, Cysteine, SAM and Taurine Metabolism	5-methylthioribose	62100	LC/MS Pos Early	100002103	790	181.053	494	23656-67-9		HMDB01087	232305	411943	753044	1017583	364516	203649	465385	998249	854765	348512	468935	830024	298734	550593	261587	395057	250153	187699	575199	269535	486881	613836	340013	392683	244844	537678	1143122	715494	310770	455117	411191	480699	626559	584330	364127	764614	316393	556878
	Methionine, Cysteine, SAM and Taurine Metabolism	alpha-ketobutyrate	4968	LC/MS Neg	796	949.2	101.024	58	600-18-0	C00109	HMDB00005	906486	408866	1.77752e+06	4006637	407437	4329357	253712	2740142	5227280	1284599		1609528	704146	2.03116e+06	156407	1.3539e+06		3167847	1660080	842838	1109581	1066069	1494371	3051574	836180	1080598	936069	1317461	2357769	563259	468858	2334748	2801287	965127	810452	1247029	564232	2580179
	Methionine, Cysteine, SAM and Taurine Metabolism	cystathionine	15705	LC/MS Pos Early	310	2270	223.075	439258	535-34-2	C02291	HMDB00099	166691	132795	119154	259519	176418	130906	191079	467239	141304	91016	513011	107300	197369		54648	161824	129949	108776	144449	279702	117419	100175	198709	142583	138536	137317	116651	174432		236919	429950	108096	112697	211537	96435	132050	187929	146621
	Methionine, Cysteine, SAM and Taurine Metabolism	cysteine	1868	LC/MS Pos Early	800	1475	122.027	5862	52-90-4;56-89-3	C00097	HMDB00574	8099005	9194036	12274514	10065581	9263244	8419828	9162584	11491986	12036062	11490196	12386430	10414385	11919494	10273255	12440679	10457956	11291904	7863973	12580312	10739698	10351166	13519741	14904962	12622633	11326708	15286002	12536857	11261819	12674333	11758552	11692636	12423448	10597981	8609548	12110155	11888900	11505776	13255637
	Methionine, Cysteine, SAM and Taurine Metabolism	cysteine s-sulfate	22176	LC/MS Polar	100000808	2273	199.969	115015	1637-71-4	C05824	HMDB00731	540321	622833	920605	894084	421949	582130	518725	570441	465520	612869	608308	596602	512152	322946	449337	431914	688424	358047	396593	564190	253578	518806	957629	896212	389921	472002	524784	461880	634612	851416	546016	641838	483762	320626	316990	469589	566591	403352
	Methionine, Cysteine, SAM and Taurine Metabolism	cysteine sulfinic acid	37443	LC/MS Pos Early	100002113	597	154.017	109	207121-48-0	C00606	HMDB00996	129543	56312	92959	65588			52023								57332			82252	35245		47615				40248	56127							52065					69778
	Methionine, Cysteine, SAM and Taurine Metabolism	cystine	56	LC/MS Pos Early	279	2000	241.031	67678	56-89-3	C00491	HMDB00192	137708288	134898640	233704624	154901728	126914072	148898688	123230152	135711504	131980432	130695384	131369752	134632576	145355872	206917056	151105056	120965616	168138272	112696816	161226944	131947920	163378400	161370912	167072032	151263632	121720144	203813456	126167440	169667760	130368912	131360224	137713552	103993936	180602048	205741088	145462608	189208352	147506432	156149664
	Methionine, Cysteine, SAM and Taurine Metabolism	hypotaurine	590	LC/MS Polar	358	2763.4	108.013	107812	300-84-5	C00519	HMDB00965	273990	760953	381840	627161	891169	570103	428018	923116	541454	1112307	364911	376495	494919	505005	659917	5184665	696876	641039	865315	691379	197175	511249	409669	753721	1189430	483613	643741	688261	422217	417656	515998	990849	326951	413686	1153774	1261593	448438	550096
	Methionine, Cysteine, SAM and Taurine Metabolism	lanthionine	42002	LC/MS Pos Early	100003892	1730	209.059	98504	3183-08-02			208234	197214	244356	340959	306527	209111	268346	336149	152809	281608	261233	266570	171580	281174	264718	224698	177161	139555	770784	197917	130586	311759	269023	208558	225124	230019	358821	290724	133528	465124	333307	199739	204868	215489	224728	332698	263793	200474
	Methionine, Cysteine, SAM and Taurine Metabolism	methionine	1302	LC/MS Pos Early	415	2526	150.058	6137	63-68-3	C00073	HMDB00696	160439184	192894944	184097312	144153312	122627984	225252768	128880128	147147936	137435040	174603008	150058112	138775760	132404376	182418800	138224400	205529328	129696464	134957776	139493984	127326568	138452176	187792432	175009824	149066864	119808240	194176592	138778944	165598848	138327072	179242400	172738976	131047392	159772112	160518336	144035456	209576720	148980592	129707616
	Methionine, Cysteine, SAM and Taurine Metabolism	methionine sulfone	44878	LC/MS Pos Early	100004635	1250	182.048	69961	820-10-0			2263858	2252135	1339980	3042010	2484423	1025638	2384666	1598446	858902	1425517	3489453	1989042	1887174	4075997	1906245	1390427	3431611	2196240	1315543	1748194	2182759	2206539	1066013	3869207	2550196	1153981	2527061	1643873	751117	1775887	3416719	2404261	2352005	4220370	2266467	1494087	4565946	3038786
	Methionine, Cysteine, SAM and Taurine Metabolism	methionine sulfoxide	18374	LC/MS Pos Early	100000039	1272	166.053	158980	3226-65-1	C02989	HMDB02005	4487601	4219658	3.59773e+06	3483888	3270242	4583177	3.54283e+06	2429347	2289481	3652292	4221372	3263715	4205661	3134357	3166661	4132034	4285321	2792766	3310611	2920682	4.09955e+06	3135631	6853192	4249263	3505352	3139164	3153102	2450082	3234519	2369326	4362792	6101766	2810297	3546990	3002171	2924340	4732176	2575475
	Methionine, Cysteine, SAM and Taurine Metabolism	N-acetylmethionine	1589	LC/MS Neg	1083	1787	190.054	448580	65-82-7	C02712	HMDB11745	563565	520954	508768	685183	621749	424780	803797	728173	520493	579582	928299	365923	491567	602499	595789	1212311	509486	392627	534130	615291	572621	540699	537116	787753	633561	478494	720210	605003	503879	498206	862681	632364	529627	523898	543798	1029582	575296	422554
	Methionine, Cysteine, SAM and Taurine Metabolism	N-acetyltaurine	48187	LC/MS Neg	100005466	800	166.018	159864				158035	148934	301918	303494	163511	73522	194410	201210	121078	178661	535076	319003	212131	205272	203501	493666	203890	155159	150725	166954	159214	193034	369730	314008	170582	96342	231047	197679	130265	201357	646955	919853	183444	152116	243446	261677	230450	182455
	Methionine, Cysteine, SAM and Taurine Metabolism	N-formylmethionine	2829	LC/MS Neg	194	1543.8	176.039	439750	4289-98-9	C03145	HMDB01015	1.79683e+06	1834316	1786473	2200571	1691820	1416464	2320357	1.92733e+06	1626616	2003686	2411238	2.01391e+06	1523720	2315241	2031151	2933927	1529540	1418857	1541288	1725511	1636671	1.86677e+06	1836494	2546474	1683913	1447119	2148984	1686530	1728951	1687091	2479730	2518483	1496271	1687123	1829266	2658727	1666500	1556580
	Methionine, Cysteine, SAM and Taurine Metabolism	N-methyltaurine	42989	LC/MS Polar	100004056	1650	138.023	7882	107-68-6			101833						248120			182042	496882		203926				453140		1511417	499057							277661	251696			365719		779891				475960
	Methionine, Cysteine, SAM and Taurine Metabolism	S-adenosylhomocysteine (SAH)	42382	LC/MS Neg	197	1832.4	383.114	439155	979-92-0	C00021	HMDB00939		22520	19872	29099	22455	17980	36449	46444		36028	45787	31105	19912	38540	23270	83616	38565	18784	17838	21148			18231	43035	21764		25068	38588	18427		40209	39101	14950	23983	25806	51885	29279	17096
	Methionine, Cysteine, SAM and Taurine Metabolism	S-methylcysteine	39592	LC/MS Neg	100002749	880	134.028	24417	1187-84-4		HMDB02108	597110	1145761	496944	1207770	753248	1098383	1101005	539068	666205	1233781	1324395	913151	1.04834e+06	2844830	520199	695947	692929	505692	941075	966187	824817	875798	978341	797382	721755	743491	590509	698827	735450	2081174	1262156	1216161	1467701	652516	1065781	1269992	1156343	1060459
	Methionine, Cysteine, SAM and Taurine Metabolism	S-methylcysteine sulfoxide	43378	LC/MS Pos Early	100002927	900	152.038	82142	6853-87-8		HMDB29432	5351096	10412352	3010634	6065306	7575984	12362454	10301466	3197180	5050049	9035915	9853083	3789149	7359206	33661896	2782802	4509160	7405405	2682938	10816294	11297417	7.17193e+06	6089144	4507480	4399156	5504603	4877851	3.9656e+06	3145465	5832431	16167048	5473353	7301134	7.13045e+06	5492890	7413080	6849899	14556818	7306431
	Methionine, Cysteine, SAM and Taurine Metabolism	S-methylmethionine	38127	LC/MS Pos Early	100002183	2555	164.074	458	3493-12-07	C05319	HMDB38670	90122	383871				646749		128293		454345		59107	180317	2068596	389982	437652	432930		685450	112716	101400	105179				854469		60961	227981		225157	102952		448813	212145	56941	270251	145478
	Methionine, Cysteine, SAM and Taurine Metabolism	succinoyltaurine	63678	LC/MS Polar	100021220	2572	224.023					123376	123591	377312	274104	192735	47776	350922	79278		46910		116960		223530	111990	55467	59755	203379		51997	241450		160339	201825	187031	62925	275290	119256		53097	45776	56704		193891	167332		44273	151446
	Methionine, Cysteine, SAM and Taurine Metabolism	taurine	2125	LC/MS Pos Early	512	660	126.022	1123	107-35-7	C00245	HMDB00251	38245020	56937864	41727800	80465192	63873968	47020928	39925016	66709420	62972072	61051560	25598136	29379962	52770908	41241688	42324324	161196512	69982360	66833800	69219616	65045104	32403204	42679932	42294108	74129464	74507768	48558996	52166688	58162628	54186820	32664090	33021480	55077988	37183504	42327408	70355408	76001848	56663944	72094104
	Phenylalanine Metabolism	1-carboxyethylphenylalanine	62566	LC/MS Neg	100020419	2844	236.093					173244	226037	244440	266235	128094	110723	105039	152424	111708	169011	167631	183239	223270	127011	143110	812706	105473	265051	77839	135123	261922	216739	583955	256736	67324	114736	98476	123095	120421	109799	190606	219960	157154	112964	100936	409861	134138	187356
	Phenylalanine Metabolism	2-hydroxyphenylacetate	1432	LC/MS Polar	235	858.6	151.04	11970	614-75-5	C05852	HMDB00669	5005355	5404573	2384832	3631685	3.3284e+06	2.07599e+06	3167460	3061162	2648831	3396315	6338569	4874998	2442363	949851	4530262	4.12948e+06	4156151	1883277	3869598	2234712		2623089	4800925	2709791	2548486	1985888	2855673	3317215	3872781	3858927	8780440	8.12982e+06			6201134	3455340	4229050	2114097
	Phenylalanine Metabolism	4-hydroxyphenylacetate	541	LC/MS Neg	144	1361	151.04	127	156-38-7	C00642	HMDB00020	401303	266718	200426	363508	130077		223904	278280	113637	163974	321409	1.00652e+06	202117	107686		357356	303436	259685	77153	164291	172595	406796	135340	235245	97268	107041	312401	177076	104226	292722	483134	963972	186620	137735		185217	287509	264619
	Phenylalanine Metabolism	N-acetylphenylalanine	33950	LC/MS Neg	100001256	2597	206.082	74839	2018-61-3	C03519	HMDB00512	159888	175233	238500	334974	117041	164401	155688	128029	175891	162039	388031	321721	119083	118336	188860	417598	162974	166490	185420	187231	235951	204365	281863	380230	119061	167258	152976	142188	252299	144852	365216	1332777	140633	118277	187216	299079	157749	201568
	Phenylalanine Metabolism	phenylacetate	57745	LC/MS Neg	100000011	2150	91.0554	999	103-82-2	C07086	HMDB00209	93664	74434	87452	68840	29994	38652	177725	22728	54473	195086		120442	146822	590942	34500	28673	289961	108325		94536	62043	79820	131322	69174	94401	25703	216768	28506		232372		248428	130476	555682		32443	276167	104157
	Phenylalanine Metabolism	phenylalanine	64	LC/MS Pos Early	460	2878	166.086	6140	63-91-2	C00079	HMDB00159	366119520	407278272	340375296	373003680	284766272	431130240	368822976	381360416	334635904	388424640	329161088	330051264	333665696	367422880	396213664	452276640	360852672	364313824	375581664	363770976	313907712	387812896	338993088	358239328	326875680	416031936	384693920	391729152	376915488	411518848	355321024	365593312	413006080	403872896	377659424	477355904	366681056	347195616
	Phenylalanine Metabolism	phenyllactate (PLA)	22130	LC/MS Neg	100000774	2208	165.056	3848	828-01-3	C05607	HMDB00779	831541	1373590	646015	800582	875625	940427	521887	1796729	1955420	2249588	4279331	1246217	750308	1456363	1318297	3226568	880004	1134473	1083016	1172018	843523	1261735	622537	691065	740152	893490	540540	1530585	2361490	1565859	5183125	1939168	823565	1414091	1174640	2971354	1.04093e+06	1019831
	Phenylalanine Metabolism	phenylpyruvate	566	LC/MS Neg	241	2515	163.04	997	156-06-9	C00166	HMDB00205	162118	254037	169593	262824	162961	313509	119690	314280	246389	269083	229874	224588	196079	205937	268803	520345	220119	264614	276566	258330	311704	293419	159525	194627	154423	244111	129253	210471	351957	251891	277387	347554	201117	267422	279678	398955	167972	245970
	Polyamine Metabolism	(N(1) + N(8))-acetylspermidine	57814	LC/MS Pos Early	100016038	3080	188.176	123689;496				1752205	1.56139e+06	1.40445e+06	1259829	1049080	1219287	1066187	911792	1011803	1526072	2137956	1102905	2326752	2332337	1210588	2388731	2077596	1186546	1577333	1065168	786210	1.47019e+06	1395881	1.8971e+06	1355036	1309744	1503906	1068490	889456	1272836	2208827	1502707	1.56232e+06	1067421	966796	1929527	1841906	2112731
	Polyamine Metabolism	4-acetamidobutanoate	1558	LC/MS Pos Early	1113	1350	146.081	18189	3025-96-5	C02946	HMDB03681	4243722	3756010	4130177	7453292	2966264	2377760	5199041	3429241	1750433	2623338	6678678	1684256	3247693	2984666	3358018	3599310	2802623	8149477	2765170	2383245	3161870	3.45251e+06	3816944	6632266	2714946	3629036	4492743	2911756	2489418	2159597	6281543	3.39238e+06	2583944	4736236	3137764	4871062	3014602	5118603
	Polyamine Metabolism	5-methylthioadenosine (MTA)	1419	LC/MS Pos Early	212	2752	298.097	439176	2457-80-9	C00170	HMDB01173	1081478	1108006	982382	1.41678e+06	970553	826724	962849	1197662	890471	961889	2140215	957193	899457	799958	868821	1413066	929508	837300	1133149	962648	1045803	1221977	1154835	1416767	987648	908634	1148879	1230526	998243	879042	2052464	1214104	893664	850406	880704	1426467	1053265	916657
	Polyamine Metabolism	acisoga	43258	LC/MS Neg	100004541	2297	183.114	129397	106692-36-8			105189	109083	140463	81072	47361	95689	64249	116985	87738	123068	214271	84181	109936	207113	61384	139661	112056	121126	176603	91210	74399	117796	152301	72540	70305	105320	95281	113882	69093	110103	238495	95853	143039	189295	64827	133154	136704	236356
	Polyamine Metabolism	N-acetyl-isoputreanine	62309	LC/MS Pos Early	100020487	2305	203.139	131802901				4181090	3994207	4294751	4053233	3048028	3221403	5188982	3050957	4076532	4672390	11682224	4396384	3917285	9796069	2427229	4463336	4029492	4487998	4977642	3279614	3231580	3450603	4341216	3995918	3308009	3765394	5845434	3167140	4898740	4142335	10688720	4963021	3613810	6207255	2769105	4085220	4384405	7728472
	Polyamine Metabolism	N-acetylputrescine	37496	LC/MS Pos Early	192	2230	131.118	122356	18233-70-0	C02714	HMDB02064	2265763	2049744	1567230	3418167	1147540	1775751	2036546	888970	920616	895251	2535191	640814	2.05011e+06	2292303	1232712	1605198	1027820	1362852	1.00007e+06	908106	2016295	1.91577e+06	1473122	2956840	1120643	1563832	1349490	1217300	984414	892298	2.851e+06	1324840	1388961	2330762	1345005	1.50375e+06	1140930	1692486
	Polyamine Metabolism	spermidine	485	LC/MS Pos Early	50	3355	146.165	1102	124-20-9	C00315	HMDB01257	310514	708402	352690	354552	260680	298024	270821	270405	305258	497673	171101	172623	370880	464442	241407	2149930	497367	432968	421459	357079	223718	559078	232370	489172	428319	348212	327122	357025	284647	497180	327816	331758	263089	208017	314876	674302	481976	403209
	Polyamine Metabolism	spermine	603	LC/MS Pos Early	507	3350	203.223	1103	71-44-3	C00750	HMDB01256	46827	156456	80563	119028	44768	28331	37471	137189	120235	170533		45012	113858	56898	62209	1719470	208785	77387	87330	111394		97091		151603	93028	40226	74901	123784	86644	102119		121632		44981	67073	386482	164535	89397
	Tryptophan Metabolism	3-indoxyl sulfate	27672	LC/MS Neg	100000467	2222.2	212.002	10258	2642-37-7		HMDB00682	39155576	19557356	15428703	46339192	15746538	12856691	45155792	22425860	11035120	31791098	14012528	57315488	26102454	8902775	28638764	17026240	21961762	25115376	8537004	26153242	25495580	17389332	14991540	31431468	17346584	14885129	38940000	33386672	9613624	27735700	18393564	36140980	16866218	8787655	22294382	17344644	21236814	30184660
	Tryptophan Metabolism	5-hydroxyindole sulfate	52914	LC/MS Neg	100009042	1928	212.002					90944	45506		45293	22716		134114	53669		120192			67737	79697	69544	24502	42421			39484		46799			34153		84389	72854		160993			27910	41825	63027	28469	32637
	Tryptophan Metabolism	5-hydroxyindoleacetate	437	LC/MS Pos Early	71	1893	192.065	1826	54-16-0	C05635	HMDB00763	266165	131992	241389	307160	221236	49470	256414	211116	161801	267989	441463	199167	259594	135396	231899	200465	110834	104286	134209	231070	154859	87632	259614	376347	181799	150484	257950	159574	149030	228965	429675	288063	178486	176642	191766	161545	170783	188894
	Tryptophan Metabolism	6-bromotryptophan	62503	LC/MS Neg	100020414	3565	280.993					450199	542273	344230	490276	345865	484591	706145	309390	537817	437105	713704	655984	628456	372039	504731	415131	540993	397622	350451	466679	502672	543126	226349	450970	326614	523449	634490	323670	477086	389693	717021	573858	705028	349971	491796	385642	513530	409300
	Tryptophan Metabolism	8-methoxykynurenate	62955	LC/MS Neg	100020360	2863	218.046	76230	2929-14-8	C05830	HMDB60426	78639	53521		72156	30188	77481	60936	79993	141912	111963	30745	38693		71637	112594	150371	49198	75185	42428		27882	58420		55532	53383	57022	48652	77277	196658	72904	47698	67162		71602	45231	100978	56655	60660
	Tryptophan Metabolism	C-glycosyltryptophan	48782	LC/MS Neg	100006379	1777	365.135	10981970	180509-18-6			270253	278623	252293	407068	305711	169708	387022	321783	216366	252692	471314	222535	289359	208292	286774	449228	292210	214797	265016	272605	269654	270818	194445	455455	299453	218238	390426	322082	208481	222380	471195	271902	290899	244554	264885	340065	307912	235631
	Tryptophan Metabolism	indoleacetate	27513	LC/MS Neg	100001034	2200	174.056	802	6505-45-9	C00954	HMDB00197	1.70878e+06	3522395	1807068	2456729	2.96352e+06	2115817	3054861	2457677	2744262	3081635	3.45508e+06	6390400	2372946	2160823	2834503	4.02902e+06	2455007	2.92294e+06	2063375	2195512	1139953	3016996	2525152	1836974	1752942	1.51379e+06	2004943	1368428	1981783	2885181	4548909	8962665	2271221	1823408	2634764	1.88838e+06	2123873	3891570
	Tryptophan Metabolism	indoleacetoylcarnitine*	62279	LC/MS Pos Early	100020479	3114	319.165						344631	390491	231385	142929	445560	144057	237821	268361	200080	155315	789843	394715	132916		422891	387433	207853	252199	179715		259596	638093	157613	99283	271897	167877	185814	329872	168996	132792	916262	425244	62004		157486	278641	220737
	Tryptophan Metabolism	indoleacetylglutamine	42087	LC/MS Neg	100001731	2535	302.115	25200879			HMDB13240	30447	37148	39932	83090	36797	28983	43382	63057	37779	41794	135796	164851	49970			86708	82866	19090	15257	20627	21535	25322	82840	49943		24707	32673	36322	24176	37464	156767	295818	48920			25205	62482	26388
	Tryptophan Metabolism	indolebutyrate	34402	LC/MS Neg	100001404	3308	202.087	8617	133-32-4	C11284	HMDB02096	24957	32798		67614	61191		28895		55036	13935	102768	33955	24895	59678	42051	15524		54133	33655	25317	51613	26831		44777	38594		25296	22091	34617	18100	106185	48004	24701	60805	46777			31272
	Tryptophan Metabolism	indolelactate	18349	LC/MS Neg	100000463	2286	204.067	92904	832-97-3	C02043	HMDB00671	7449699	9962529	3177538	8159984	6098240	4.09307e+06	6315380	11558835	12307568	12654648	12936532	16446625	7206292	9208025	10313729	16164997	6799278	9852603	6207627	7137499	6814214	9784736	2773223	7162163	4844713	4346191	4363241	11326470	15912156	11489841	13044015	19640548	5306129	7118760	9529774	14574994	7634230	13915656
	Tryptophan Metabolism	indolepropionate	32405	LC/MS Neg	100001083	2795	188.072	3744	830-96-6		HMDB02302	4807789	4.70572e+06	1829405	2429886	1939029	1135428	3286739	842692	2107777	3.55477e+06	3726236	2477868	1460859	2072433	7653530	1.6599e+06	2660360	370665	1884931	1680363	3689864	5038438	2006139	1597944	2592007	2616702	3301460	2181600	464589	3115200	1.4817e+06	4871321	1489410	812461	15110868	1362734	4151349	1560491
	Tryptophan Metabolism	kynurenate	1417	LC/MS Neg	98	2224	188.035	3845	492-27-3	C01717	HMDB00715	532091	446515	546604	608976	533271	509082	873193	865721	754311	856133	813098	629457	433341	480040	797997	1626272	890771	575840	810726	486296	401675	520046	562476	693139	750576	539902	638343	650556	954949	735882	962985	620797	465756	516883	634856	1262348	860645	965998
	Tryptophan Metabolism	kynurenine	15140	LC/MS Pos Early	100000265	2739	209.092	161166	2922-83-0	C00328	HMDB00684	16569962	12228910	9873973	18280250	11283071	9467843	19764226	14605841	11159310	18877808	24424552	15418958	16604666	11532726	16385919	24758784	13393244	11715039	16414493	14354387	14565220	12540098	11244665	19790884	11445571	9649627	13509128	16808434	15200772	13650844	26969160	20055116	14002305	12629358	19630498	22232132	13935761	13974969
	Tryptophan Metabolism	N-acetylkynurenine (2)	48757	LC/MS Neg	100006378	2378	249.088						26137	48647	63625		39330	35377		44709	31725	109284	118091			62354	81772	61051	39357	79798	44630		43943	68350	64254		37986	20197		77692	41042	118514	124663			47645	34300	42824	107093
	Tryptophan Metabolism	N-acetyltryptophan	33959	LC/MS Neg	100001254	2630	245.093	700653	1218-34-4	C03137	HMDB13713	157316	226761	90041	316388	121909	129978	174249	114976	176904	131356	267754	202354	159843	97892	152630	342818	107257	201909	174557	196099	212229	258396	136448	322171	122052	110727	107767	152300	181631	108825	219572	471599	129143	132826	148766	229536	133109	224067
	Tryptophan Metabolism	N-formylanthranilic acid	43549	LC/MS Polar	100004561	900	164.035	101399	3342-77-6	C05653	HMDB04089	964627	637011	528165	1212155		332615	1214087	906575	848236	871280	1096559	1159367	878272	387693	1265308	731836	1195713	880989	667309	791678	1003533	774480	722471	932476	703194	416538	960400	866369	1080428	1156696	1195649	2489578	1136127	666699	1481217	570310	1049773	958234
	Tryptophan Metabolism	picolinate	1512	LC/MS Pos Early	1022	910	124.039	1018	98-98-6	C10164	HMDB02243	324992	309650	314914	385079		469733	510963	417023	568422	683065	449032	497819	409856	618776	360527	823656	679147	460733	594987		576408	519959	681097	364527	339261	566998	383553	400316	481204	521960	393636	1267520	257187	394652	337212	439640	635269	772404
	Tryptophan Metabolism	serotonin	2342	LC/MS Pos Early	504	2550	177.102	5202	153-98-0	C00780	HMDB00259	1415086	2478695	3059370	8411454	2616408	1402466	262258	5765963	3617360	6806446		266045	3464246	714633	1373481	26024946	3.71909e+06		7233151	3302580	605860	1324827	2735312	10162649	3.58431e+06	1435213	9786298	5396723	2275102	1911314	58668	3.50089e+06	1653379	1263027	6613756	8577332	2084493	59368
	Tryptophan Metabolism	tryptophan	54	LC/MS Neg	565	2291	203.083	6305	73-22-3	C00078	HMDB00929	71641568	88959648	52460552	76723744	46066364	78447184	67407920	73887632	78867088	68232440	70424984	81590344	72450320	58620616	77453672	80712928	61593932	95546600	76507184	66776864	71074096	90079912	36656932	73345272	46557200	79810568	56539440	74098992	94197856	67990048	80552392	73592720	80283376	66116080	67904624	73266344	65183576	86742648
	Tryptophan Metabolism	tryptophan betaine	37097	LC/MS Pos Early	100001743	2673	247.144	442106	20671-76-5	C09213	HMDB61115	41308544	7789415	40073896	9926520	27307798	31706182	27671046	17579632	16881696	70504664	182449456	37843568	17740570	99571568	2674342	44023744	158385536	32175004	23745676	61160436	44404612	14185946	38098684	28697792	33124240	31461086	21567424	21844964	19346052	70162328	151836992	30493308	88178344	85666584	5631319	34225920	164054624	18445866
	Tryptophan Metabolism	xanthurenate	15679	LC/MS Neg	100000015	1476	204.03	5699	59-007	C02470	HMDB00881	40561	24439	40144	21811		31289	127641	45355	67724	71040	27800	65296		45035	73922	86550	36383	75123	46030	47791	33619	54552	63122	26654	37807	38474	69525	19283	118055	58519	43029	85628			38896	36314	24461	102685
	Tyrosine Metabolism	1-carboxyethyltyrosine	62564	LC/MS Neg	100020421	1846	252.088					22582	29481	39740	51777							35554	23793	37348		27386	122426	22042	39852			30907	32562	93681	63823		14138	17763		13751		51286	33787			19490	57446	38753	41325
	Tyrosine Metabolism	3-(4-hydroxyphenyl)lactate (HPLA)	32197	LC/MS Neg	240	1379	181.051	9378	6482-98-0	C03672	HMDB00755	8398908	9255772	6794971	7176384	6398823	6880202	7074961	13738611	11245390	12551110	27070424	7128353	9726272	13241304	12327631	26997888	8352694	9976775	6730786	7994324	5583103	9649915	8007524	7959219	5.28035e+06	7750266	6343933	13835814	14114843	10098229	33243104	11871692	6696541	11675412	11104841	24305032	12272560	9673441
	Tyrosine Metabolism	3-methoxytyramine sulfate	44618	LC/MS Neg	100004634	1722	246.044						22145		46778	21262		28118	20063	30490	32874	45355	31436	33885		25790	54369	47099		27421	17092	17656	31884	20854	34329	30650	23902	37279	23650	29250	22878	48172	34950	37708		22671	32581	34129
	Tyrosine Metabolism	3-methoxytyrosine	12017	LC/MS Pos Early	1342	2555	212.092	1670	300-48-1		HMDB01434	387310	476537	469607	449581	711667	440583	656053	388191	398155	475774	808444	382734	608240	564603	359587	721242	579961	372805	555884	429894	632710	405952	457964	635450	471513	420058	717592	395498	500604	476643	988853	549015	691106	641133	513450	850017	667975	372517
	Tyrosine Metabolism	4-hydroxyphenylacetatoylcarnitine	52932	LC/MS Pos Early	100006619	2730	296.149					305240	169844	210780	288250	47157	48480	113084	185185		83688	211315	688141	79845	203476	61345	417886	252852	121425		104007	178257	385805	82321	156371	57708	87784	181046	111740	68811	228769	366178	496698	193520	215866	63062	156286	249632	166385
	Tyrosine Metabolism	4-hydroxyphenylpyruvate	1669	LC/MS Neg	1141	1690	179.035	979	156-39-8	C01179	HMDB00707	1252639	1312849	1189192	1450051	1015667	1180485	1208054	1273195	1308775	1408507	1411967	1129996	1119196	1367659	1.5046e+06	4.06849e+06	1287112	1192116	1299360	1224709	1208243	1378279	1.56849e+06	1864547	845393	1231179	1152776	1106201	1280576	1061515	2023375	1.41874e+06	1184791	1269437	1229812	2177429	1.74869e+06	1168947
	Tyrosine Metabolism	4-methoxyphenol sulfate	48457	LC/MS Neg	100006262	2412	203.002		3233-60-1			110603	1.99022e+06	61087	167709	71697.8	44308.5	154733	79823	318295	712182	141350	169685	154374	245072	257100	89429.7	132293	142970	100144	110262		230670	107377	193831	25903.6	25895	123678	74459		3179192	1.06001e+06	1713993	1370074	67135	1.95011e+06	517274	3235537	505807
	Tyrosine Metabolism	dopamine 3-O-sulfate	48407	LC/MS Neg	100006361	1556.2	232.029	122136		C13690	HMDB06275	219272	237811	252592	252233	285825	295859	260725	202732	370093	223025	472452	230335	654951	421646	549518	517443	376494	194636	312708	255158	164671	236612	737250	216517	383182	312111	330637	205300	307158	241944	470171	290643	402732	329676	323512	439887	189303	98859
	Tyrosine Metabolism	dopamine 4-sulfate	48406	LC/MS Neg	100006360	1511	232.029	123932		C13691	HMDB04148	38232	39222	36044	88219	65314	51517				84596	139884	38610	169061	54648	99596	128715	160249		59855		32985		196021		86722	67995	116083		67714	56865	130816		91962	49355	55586	127140	50974
	Tyrosine Metabolism	gentisate	18280	LC/MS Neg	100000447	1459.8	153.019	3469	490-79-9	C00628	HMDB00152	413373	437769	180361	244068	209790	177972	266159	251669	217206	120998	346567	350085	248460	347619	107342	209392	934732	373743	108735	242121	403565	353557	478894	293086	373250	522469	244841	325537	154560	257354	642353	1582782	1581316	217052	441259	68264	658026	551967
	Tyrosine Metabolism	homovanillate (HVA)	1101	LC/MS Neg	117	1649	181.051	1738	306-08-1	C05582	HMDB00118	71981	73003		83795		109984	57646	69593	74680	71065	325416	89577	62352			97490	72456	124720	44423	62978	90917	69631		47140	125560	55417	75887	44670	71002	56002	255639	75773	72997	67715		76508	53057	38155
	Tyrosine Metabolism	m-tyramine sulfate	48417	LC/MS Neg	100006104	1723	216.034		175727-14-7						35696				24409	37740	141326	16526		58504	57493	265692	19016	110675		67264	21049	27295		38440	14848	75312	52148	67745	26602	14986		12314	19362	17694	37737	71011	18223	156975	87880
	Tyrosine Metabolism	N-acetyltyrosine	32390	LC/MS Neg	100001104	1680	222.077	68310	537-55-3		HMDB00866	70042	101161	94380	194925	85930	102639	123653	64929	84371	86328	231487	157843	92807	63239	103135	234511	153260	99800	105758	137944	72464	92805	132836	264449	49786	100850	88466	63531	89930	70827	256111	281037	42725	68025	105982	156436	180200	119186
	Tyrosine Metabolism	N-formylphenylalanine	48433	LC/MS Neg	100006056	2360	192.067	759256	13200-85-6			48290	47432	39445	41715		59057	30330	44212	25863	39287	43596	34755	32002	65149	53808	98971	36299		42187	36530	73934	39306	27882	34800		61446	32358	35497	48470	29706		33695	45372	49454	35734	63965	28035
	Tyrosine Metabolism	p-cresol glucuronide*	48841	LC/MS Neg	100006191	2420	283.082	154035	17680-99-8		HMDB11686	576915	230393	489013	1466793	167526	57347	1789241	53321	468349	605092	148012	1853542	1202542	121626	121796		4170774	1502628	15585	1601514	509397	431090	1065539	2883624	595835	238333	3082439	198593	195741	664685	378340	651525	1048846	78678	173040	161951	2444069	1975812
	Tyrosine Metabolism	phenol sulfate	32553	LC/MS Neg	100001510	2156	172.991	74426	937-34-8	C02180	HMDB60015	53038188	39742416	27217554	15730838	22889748	22382768	72337344	145265904	22903618	40584368	52065032	11542873	117859104	25252884	96208304	70541224	69361360	131848032	90947440	24347436	68955520	16367856	24084822	18624846	22599008	19051302	25332664	53719960	23448672	75025224	113946536	23160234	115222392	16506384	66540528	111574048	84143568	75599048
	Tyrosine Metabolism	thyroxine	2761	LC/MS Neg	1094	4808	775.679	5819	51-48-9	C01829	HMDB01918	408489	357057	330436	370842	420177	377701	341110	317319	441291	404784	322027	392027	472708	514685	462727	376707	353199	234942	542218	263629	422434	339829	290762	358936	456309	385385	424968	334583	365850	361118	324876	410271	445367	430013	416782	385311	360267	293215
	Tyrosine Metabolism	tyramine O-sulfate	48408	LC/MS Neg	100006092	1565	216.034	153005	30223-92-8		HMDB06409	66487	90292	74427	35770	63501	22134	71705	614363	60126	118891	100809	190608	48749	71474	168195	86664	98389	157516	52149	52337	20515	77229	151256	35827	59374	28506	51784	173184	98774	53749	159824	319616	41318	75408	61102	155079	54876
	Tyrosine Metabolism	tyrosine	1299	LC/MS Pos Early	815	2430	182.081	6057	60-18-4	C00082	HMDB00158	115630424	136810784	123041800	136433264	89050496	139995072	123518848	108605304	111395016	114001184	142877392	107680808	127440480	115671960	133412552	169762160	151539920	154373664	121440592	104430408	110830128	133657976	131841480	144950880	87387216	150903232	128973712	120589552	123296488	117497440	169606400	107481696	115466944	129965568	154849712	155625056	182795760	152874048
	Tyrosine Metabolism	vanillactate	54910	LC/MS Neg	100006129	1625	211.061	160637	2475-56-1		HMDB00913	76155	84009	55234	83918	75889	74958	198868	79354	67137	113198	257160	79317	64624	96709	78146	206881	69540	69588	43405	73447	120460	79968	47004	84357	57134	49642	90783	52399	69623	68778	252993	102212	75136	77400	51762	170833	87011	80400
	Tyrosine Metabolism	vanillic alcohol sulfate	48733	LC/MS Neg	100006125	1808	233.012		754920-02-0			163272									73969					17513		20578				195747									35170							37332	30931
	Tyrosine Metabolism	vanillylmandelate (VMA)	1567	LC/MS Neg	1111	941	197.046	1245	55-10-7	C05584	HMDB00291	329635	265927	330049	629679	346620	258681	698686	455652	321885	366067	863337	500485	388832	421760	526291	788202	308198	294904	331583	277758	382568	339029	374169	626759	397564	239793	621664	512677	371977	398192	711090	586951	463953	329128	361651	794551	349702	359274
	Urea cycle; Arginine and Proline Metabolism	2-oxoarginine*	55072	LC/MS Pos Early	100002784	1760	174.087	558	3715-10-04	C03771	HMDB04225	1943352	1563813	1063189	778696	622559	812356	1280111	1795083	960253	1473599	859628	914147	1283857	941329	1115182	2007402	1409936	888176	1059327	691752	2092773	1725455	1303296	533162	898246	1397545	988974	1258732	1.97656e+06	1818951	775982	1881106	2963110	3278517	948489	1168258	1547429	1416788
	Urea cycle; Arginine and Proline Metabolism	3-amino-2-piperidone	62853	LC/MS Pos Early	100020361	2065	115.087	5200225	1892-22-4		HMDB00323	892072	724636	722348	959312	643263	668484	1440159	801641	640147	645533	1114148	474685	601341	906449	949100	1044360	1020224	724453	724835	861427	696866	708781	689936	910329	637921	677860	989837	1156516	548474	802258	1.04342e+06	681257	560929	1.0277e+06	882149	1000798	919488	945966
	Urea cycle; Arginine and Proline Metabolism	argininate*	57461	LC/MS Pos Early	100002769	2150	176.103	160437	157-07-3		HMDB03148	1220329	991832	539854	327514	418560	394975	1434172	1555006	402194	1525692	694943	700751	810826	765835	887149	1712678	1642107	918041	747449	667589	1197653	1276717	460299	224034	729429	998737	629500	484175	1976247	1494963	362432	1438603	1206100	4182400	1305705	1472533	1622944	902666
	Urea cycle; Arginine and Proline Metabolism	arginine	1638	LC/MS Pos Early	231	2825	175.119	232	1119-34-2	C00062	HMDB00517	355561280	354802880	323039200	265502128	299538400	418170080	293040416	284486720	298189312	384092736	360061696	281213472	342187456	340244704	366898496	404988544	371788864	326847968	325666656	288926176	320994336	314937312	288846272	291828032	301322304	366859200	287745664	345551264	301142912	393426432	384889440	268581344	310260096	378889344	359705856	384433344	388419200	316463904
	Urea cycle; Arginine and Proline Metabolism	citrulline	2132	LC/MS Pos Early	391	1520	176.103	9750	372-75-8	C00327	HMDB00904	261804880	322052832	222717968	335235872	314345216	231538752	339683808	364004256	303382624	323269472	380967936	278183648	331031936	316992512	337766240	355481376	319520512	308850048	302452192	242401040	235812144	314099200	180909504	319362944	281197920	298376928	364518720	352083168	272547232	320806528	387170080	295004480	325873824	321216192	299068416	343968032	309123936	305642752
	Urea cycle; Arginine and Proline Metabolism	dimethylarginine (ADMA + SDMA)	36808	LC/MS Pos Early	100001810	2850	203.15	123831	102783-24-4	C03626	HMDB01539	31273232	32672284	30234240	32537096	31035228	30178706	28039846	29129968	22984612	26932008	44552712	28327780	28720692	37861716	29367566	30249582	29458768	26609160	25979706	25190230	29951166	29613318	25526516	35109036	29718194	25996928	31906148	32129858	21974844	28807640	48523356	30947670	28261732	35743472	29111504	30399452	32983152	22645524
	Urea cycle; Arginine and Proline Metabolism	dimethylguanidino valeric acid (DMGV)*	62783	LC/MS Pos Early	100020866	1891	202.119					529340	231456	717957	1089905	485698		592420	818478		440358	983868	414283	693672	35760	494575	853965	233089	350125	124937	425575	583172		741330	835393	167187	403255	763507	1025866	175862	282681	907191	641541	469641	79654	456674	410674	214099	281205
	Urea cycle; Arginine and Proline Metabolism	homoarginine	22137	LC/MS Pos Early	100000961	2882	189.135	9085	156-86-5	C01924	HMDB00670	23891796	33861808	14493237	6020847	7720259	33284616	8757871	13628642	15428873	17402324	11304435	15334573	14152892	19064350	13814417	22190260	28298940	14948542	24005504	13511654	18065852	32069544	15131468	7540785	8497248	31572356	9975666	20173080	15977826	18256988	7659531	15414504	19411856	37831984	14360038	23368952	24588586	13974604
	Urea cycle; Arginine and Proline Metabolism	homocitrulline	22138	LC/MS Pos Early	100000963	1908	190.119	65072	1190-49-4	C02427	HMDB00679	6936275	3744113	2947074	4429842	5147899	1834038	3446396	3729383	5931552	3601429	10261940	5199927	3945750	6313618	4512054	3758695	2730712	3193000	3272119	4962562	3468801	3843933	3765811	5666209	7423798	2.00619e+06	5471392	4.02993e+06	5418249	3426329	6936993	5945991	3745038	4248111	3329954	3581754	4533943	2326519
	Urea cycle; Arginine and Proline Metabolism	N,N,N-trimethyl-alanylproline betaine (TMAP)	62947	LC/MS Pos Early	100020217	2470	229.155					36077048	35209020	37148324	42222456	32151032	29806028	40122156	41027012	23531760	37905120	32208868	33029932	31985814	44089284	38316672	46716268	38552008	35065100	36190088	33136384	31411374	33463226	36422632	40526180	27878328	37192920	37089352	42901608	24834022	40336292	36706008	48369000	37787544	42022436	41658528	59858572	41879440	31327812
	Urea cycle; Arginine and Proline Metabolism	N-acetylarginine	33953	LC/MS Pos Early	100001266	2245	217.13	67427	155-84-0	C02562	HMDB04620	2443154	2848186	3.58076e+06	2521733	1533362	3616212	3.82932e+06	2324257	3559492	2822944	3431184	3681125	2688781	2987555	3713247	4331388	2940216	2339846	2337426	2034211	2330903	2259165	3844283	2692991	2.00864e+06	3546017	2174319	2846613	5067965	3202527	3874653	8.16072e+06	1.97457e+06	3506361	2191361	3226843	2897257	2910224
	Urea cycle; Arginine and Proline Metabolism	N-acetylcitrulline	48434	LC/MS Neg	100001577	940	216.099	656979	33965-42-3	C15532	HMDB00856	78367	85696	223677	267625		75369	165183	73217	93895	103511	374909	447117	101430		174985	274729	65475	37590	125652	96419	87982	105031	223477	144793		119827	99810	70376	142396	183358	457639	607026	67361	44157	105653	148900	65466	114200
	Urea cycle; Arginine and Proline Metabolism	N-delta-acetylornithine	43249	LC/MS Neg	100004523	858	173.093	9920500				1.78622e+06	1264105	284424	1533568	1268111	586653	1088540	1765480	730604	1186418	939573	535059	1609745	2975269	627824	867060	2881957	1794072	798287	876957	1617337	1277095	622381	1771657	1.26433e+06	775795	1290277	1933473	652981	1205910	1111443	924370	6303000	5063141	1186616	962037	4266580	1.45808e+06
	Urea cycle; Arginine and Proline Metabolism	N-methylhydroxyproline	62068	LC/MS Pos Early	100020215	1145	146.081	9860390				3331033	1944088	168227	712093	418848	195941	722673		1701359	433723	357777	1065338	249860	3494602	259369	309109	1091997	325374		288588	3049894	379431				161304	159612	288495	765601	1.04074e+06	83541	1554971	600244	666851	155997	164643	949184
	Urea cycle; Arginine and Proline Metabolism	N-methylproline	37431	LC/MS Pos Early	100001956	1335	130.086	557	475-11-6			36870996	51345048	4586578	15487158	15122118	3367987	14916126	9012442	45660280	9042240	6.2067e+06	35253404	12088388	132546720	3395759	5085876	23826856	5.5888e+06	3404940	5.58156e+06	48568116	11254308	3575638	3039497	4858767	8001833	6.8296e+06	12004404	26556586	47888668	2204308	39427920	23309552	18631052	4139166	5368967	21026572	5249483
	Urea cycle; Arginine and Proline Metabolism	N2,N5-diacetylornithine	43591	LC/MS Neg	100004575	1367	215.104	65977	39825-23-5			98976	87935	43915	141930	79189	78986	87069	82763	91458	108483	369962	153425	98376	120943	106585	118834	195521	146635	98688	111020	86142	92840	85266	143922	48499	111535	77989	120343	165798	193058	368856	310407	291912	215375	136398	120655	281709	192481
	Urea cycle; Arginine and Proline Metabolism	ornithine	1493	LC/MS Pos Early	444	2800	133.097	6262	3184-13-2	C00077	HMDB03374	90103152	168624704	152068016	158023840	64752368	133492856	180804800	157051936	110142744	90841456	198367504	110398264	179272064	145374448	198634288	107504832	181448768	86207704	120683576	76186216	129442152	132327928	112640376	174262864	61262444	137874240	143028768	169510192	73039072	147166384	208595568	86920192	143561008	156568928	65282288	141330320	163670864	162462896
	Urea cycle; Arginine and Proline Metabolism	prolylhydroxyproline	35127	LC/MS Pos Early	100001167	2128	229.118	11673055	18684-24-7		HMDB06695	9892937	12400851	12247755	18210152	6304583	9052772	14437084	6763958	10059512	11161983	40553768	11855204	16906178	7433591	12159518	9034599	8428365	6921500	8382517	9148046	9522276	10698473	8856839	16820908	7044953	11912306	7411439	8934512	10362721	10534686	39600356	10209927	11962552	6731861	13317341	9705923	9980219	10548398
	Urea cycle; Arginine and Proline Metabolism	proline	1898	LC/MS Pos Early	480	1603	116.071	145742	147-85-3	C00148	HMDB00162	1084242304	1228296064	1307224192	1264848256	1165159168	1181785216	965976832	1141704832	1122734592	902057344	1494727808	1231096960	1502551552	1121759232	1103556096	1466145024	905895680	945210368	886547072	958835456	1027530560	1235603584	1579256704	1148293760	1088072192	1231018368	1109132288	1029468864	969204160	1071769856	1507207040	1339037440	1212931584	908110016	1176667392	1286776704	1077785344	921170304
	Urea cycle; Arginine and Proline Metabolism	hydroxyproline	32306	LC/MS Pos Early	1001	1064	132.065	5810	51-35-4	C01157	HMDB00725	100532176	53724920	44513336	75363136	41786740	46738632	49099096	53983888	41272660	58628536	67315456	55631828	73648320	46388524	32969474	40402228	34981744	43407504	27956388	55795764	68460224	33797560	46991644	52273728	79114176	35597304	52156808	44971952	54558108	37145160	60605080	38741932	40474240	38531608	48554484	38519824	36456116	101642520
	Urea cycle; Arginine and Proline Metabolism	urea	1670	LC/MS Pos Early	533	700	121.072	1176	57-13-6	C00086	HMDB00294	167475696	166962160	193778416	163501088	77908592	83345856	181772928	258287456	130943568	146037280	130982408	154547008	167180288	122041728	174213312	229233312	164265184	123302904	195002112	99033560	114995200	156976192	204913840	93010240	155058800	94386328	193006480	173963152	165913040	168073952	92703064	206083264	215247808	140650496	125623000	228957920	129807448	150445632
Lipid	Androgenic Steroids	11beta-hydroxyandrosterone glucuronide	63251	LC/MS Neg	100020541	4209	481.244					285233	452489	229627	413763	191589	158268	375535	380181	110784	411311	542450	229428	275910	142384	472473	250921	308013	287660	213674	707616	226908	418016	213033	415573	109146	217446	287532	354610	132148	358554	558636	295292	246180	382005	467822	173408	333154	344926
	Androgenic Steroids	16a-hydroxy DHEA 3-sulfate	38168	LC/MS Neg	100002126	4240	383.153					1759930	2384447	455842	203520	1.03816e+06	6325948	920561	1658891	600920	753411	2661035	339724	807302	903712	801815	1916721	443479	459267	794837	5269881	1664092	2861112	458969	237845	1228359	5114864	743974	1741372	375184	1109322	2033746	326099	662694	1.02214e+06	658214	2074980	508174	529082
	Androgenic Steroids	5alpha-androstan-3alpha,17alpha-diol monosulfate	37183	LC/MS Neg	100002008	5208	371.19					26857	58509	85147		27347	75567				100189		74242	50338	72184	112257	81910	98094		23888		35111	105819	88966		32482	65572		59194		85682		94231	50981	41465	90840	79244	100012	34246
	Androgenic Steroids	5alpha-androstan-3alpha,17beta-diol disulfate	37184	LC/MS Neg	100002017	4275	225.07					114241	382974	36680		19916	291384		85608	90312	318075		45385		172057	129099	115290	206379	42445			118926	477934	21657			280691		109468	59743	198105		72211	21754	185842	80742	143000	263803
	Androgenic Steroids	5alpha-androstan-3alpha,17beta-diol monosulfate (1)	37186	LC/MS Neg	100002018	4925	371.19					390574	323095	379041	126932	273908	42046		170576	147131	360751		902894	226603	291033	268280	473061	258065	266469	104810		305339	366951	285352	137315	220978	60533		287694	124573	385070		855659	259575	312302	258911	354680	423543	213394
	Androgenic Steroids	5alpha-androstan-3alpha,17beta-diol monosulfate (2)	37185	LC/MS Neg	100006005	5080	371.19						690608	1085216		111073	1244265		416398	146455	585640		162963		320302	609553	342696	732280	120241			112546	634571	890813			1217112		564215	168085	529869		176414		214167	529881	300519	627658	177298
	Androgenic Steroids	5alpha-androstan-3beta,17alpha-diol disulfate	37187	LC/MS Neg	100002021	4215	225.07					222380	30212	53795		102538	108012	53914	75914	76924	1033879		59012	86087	192938	175640	189768	360233	34563	31060	352781	59579	87266	68410		110213	80521	65340	147737	65343	1006590		95864	125527	84953	146955	184083	285825
	Androgenic Steroids	5alpha-androstan-3beta,17beta-diol disulfate	37190	LC/MS Neg	100001987	3880	225.07	242332	571-20-0	C12525	HMDB00493	2540794	4654982	772436	161345	1742984	3113595	62136	1920268	3095836	3548869	195932	2357017	904824	3152589	2293598	2.87475e+06	2845990	2209547	453413	381830	2230587	4695142	818415	162298	1270347	2588717	126493	2276826	2813839	3010152	216029	3202132	835172	2424864	1989119	2706724	2916476	2129089
	Androgenic Steroids	5alpha-androstan-3beta,17beta-diol monosulfate (2)	37192	LC/MS Neg	100002024	4685	371.19					97967	147697	156843	45546	96889	18916		74707	121859	182149		355063	32747	140573	105538	186233	86048	110469	31279	18330	87760	138187	147225	41766	66431			137127	125298	178319		326568	39818	143527	87055	124089	102609	101197
	Androgenic Steroids	andro steroid monosulfate C19H28O6S (1)*	32827	LC/MS Neg	100002152	3871	383.153			C04555	HMDB02759	156328	328370	36218		93699	301814	56708	174292	75898	64068	232940	27699	58914	60661	63985	111503	28562	83387	45367	263608	156352	279342	26580	14601	98740	223801	53555	184637	55420	90862	262346	25735	34328	76017	51243	141401	29375	97810
	Androgenic Steroids	androstenediol (3alpha, 17alpha) monosulfate (2)	37207	LC/MS Neg	100002026	4712	369.174					141792	88516	183887	46655	94565	147048	52754	195748	62697	191576	213195	107281	84050	71350	217299	199806	50713	108900	83638	234931	240559	106682	173520	42697	75126	193273	50786	194826	59900	181142	243487	92464	60153	99691	208615	189694	67106	104270
	Androgenic Steroids	androstenediol (3alpha, 17alpha) monosulfate (3)	37209	LC/MS Neg	100002027	5180	369.174					662142	3033672	843164	172139	803944	660903	101371	673316	331761	2196823	93721	1139510	677314	1076667	2.05571e+06	1585126	900068	587078	660555	262250	612544	3484211	813815	181619	874709	802539	142596	818447	315316	1.93233e+06	112377	1380077	859922	1608505	1666301	1479575	1268606	576196
	Androgenic Steroids	androstenediol (3beta,17beta) disulfate (1)	37202	LC/MS Neg	100001992	3740	224.062	87120982		C04295	HMDB03818	42560268	40736800	3364854	3217138	15886263	18960628	1284580	17119852	33952224	27529372	6535814	15400977	6838746	16823036	7511609	20311800	7049940	15585789	5466348	10033530	44543732	47413808	3437538	3325257	13401642	17688916	1507058	19399120	32131882	26293986	7191164	17478764	6601879	18861170	6768369	19311156	8424347	17312738
	Androgenic Steroids	androstenediol (3beta,17beta) disulfate (2)	37203	LC/MS Neg	100001994	4065	224.062	87120982		C04295	HMDB03818	6176854	5033981	1614005	612922	3872847	7.9568e+06	1085383	6000892	4554075	7635034	3614735	1177297	2265370	4484435	4852707	5817400	2511094	2263471	2254337	5303388	5029584	6047629	1600766	592554	3767970	6404221	1108132	6450838	3932597	6610549	3646036	1522704	2279787	5073502	4089801	5955961	3416000	2413764
	Androgenic Steroids	androstenediol (3beta,17beta) monosulfate (1)	37211	LC/MS Neg	100002028	4535	369.174	13847309	521-17-5		HMDB03818	2040992	1573394	1.02382e+06	554512	1136366	852894	101560	1889896	1529072	2536744	316516	1891898	393283	748483	758466	1864694	287557	920942	686942	1314593	2002037	1908414	1034058	669531	847508	1155127	108164	2569391	1865212	2676938	387950	1704513	497682	1266873	705137	1433616	368318	851299
	Androgenic Steroids	androstenediol (3beta,17beta) monosulfate (2)	37210	LC/MS Neg	100002029	4500	369.174					360601	156373	58879	89976	451086	109942	27355	157380	672378	141364	181137	248638	57725	109010	143405	121070	57832	374792	138346	62447	493438	198937	52905	75390	333185	104972	25534	191911	599122	161507	239740	202553	57907	118555	145593	117673	54681	488734
	Androgenic Steroids	androsterone glucuronide	61846	LC/MS Neg	100002761	4953	465.249	114833	1852-43-3	C11135	HMDB02829	448410	296734	492431	176537	470420	454009	366456	794544	757217	801729	365410	712725	300867	241447	1536562	551700	263579	164438	219438	763537	334901	257263	483713	246117	353803	410082	406241	784373	712680	683733	361278	781819	270142	265649	1286819	428759	296633	173089
	Androgenic Steroids	androsterone sulfate	31591	LC/MS Neg	100001073	5022	369.174	159663	2479-86-9		HMDB02759	10017774	19729926	6879916	2281110	12041195	2016576	638234	5446223	4663083	11470212	515309	12717141	8062473	10636793	12480404	11476085	9435692	8111938	6008075	1795168	10321492	19722744	6436709	2244337	9691056	2428679	1081094	7647358	3732715	11282367	563998	14643270	7541441	10053979	10624441	11668951	12194525	7783806
	Androgenic Steroids	dehydroepiandrosterone sulfate (DHEA-S)	32425	LC/MS Neg	100000792	4745	367.159	12594	651-48-9	C04555	HMDB01032	34071368	39670568	12278279	5653822	23954940	18916516	3260880	34696200	17323722	48786912	5449222	12469210	10793467	15687438	19867888	28151642	6849777	12749615	15514250	31734216	31199484	39508048	11278167	7070619	25316790	21395624	3825210	38410408	16846126	43904244	6024428	13706826	13281940	21603434	17769296	25539660	8745656	12752510
	Androgenic Steroids	epiandrosterone sulfate	33973	LC/MS Neg	100001287	4855	369.174	9929317	22229-22-7			3827752	7032729	3048341	840654	4295070	1107506	295583	2618947	2676619	6102667	159026	3929959	1938299	4626615	4976495	4236849	3811284	2762967	1777172	1253897	2832889	5281049	2954921	751758	3.53394e+06	1345080	527475	3800406	2289059	5985277	182822	4792681	1857413	3598803	4.18531e+06	3.92209e+06	4304586	2371938
	Androgenic Steroids	etiocholanolone glucuronide	47112	LC/MS Neg	100005403	4915	465.249	270605	3602-09-03		HMDB04484	395398	140404	150238	107573	318981	107868	106269	410941	310861	415638	86136	236783	232631	119902	282827	183860	153320	179647	153317	457274	304472	202114	134364	112936	288075	199333	108741	433624	203653	559170	70935	295151	275681	224339	315375	214787	187156	234763
	Carnitine Metabolism	carnitine	15500	LC/MS Pos Early	100000007	1978	162.113	10917	461-05-2	C00318	HMDB00062	807935424	915933248	919877056	786541632	780366720	783014528	792662208	665180288	706645760	722990208	696405760	810671872	802557824	851729856	707076096	732015808	789252288	774662400	712303040	701440384	854173952	884739840	881030208	764966528	807564992	879790784	746371968	745311616	734238464	791375616	661213056	815161024	887810880	902887296	766679104	782881088	786271424	837421568
	Carnitine Metabolism	deoxycarnitine	36747	LC/MS Pos Early	100001662	2052	146.118	134	6249-56-5	C01181	HMDB01161	30910140	41906528	32563584	28341004	35311828	39968592	40273276	42294200	29284570	41825560	33196776	29074542	31031408	47713172	41593840	57670176	31746616	33143154	35893336	35459480	26005064	42008832	34112632	24909876	35616188	37604432	33426564	48603072	33269986	38020812	26947642	33612696	36503980	44730408	42580320	52616548	31589500	33335536
	Ceramide PEs	palmitoyl-sphingosine-phosphoethanolamine (d18:1/16:0)	62984	LC/MS Pos Late	100021162	2207	661.528					268876	312570	256288	313296	348302	315322	313072	382597	279983	369414	358473	240759	441156	317004	254903	435981	284301	301433	311482	385817	221895	312409	261731	300764	382242	277044	338922	347288	292737	317057	385096	314371	373202	342202	296518	344022	301129	349693
	Ceramides	ceramide (d16:1/24:1, d18:1/22:1)*	57437	LC/MS Pos Late	100015727	3850	620.598					977784	1133768			1004967	1114313	729680		1013399	1177459	1169420	251272	2623245		752203	1305051	1042595	1959858	863924	1414709		1110305	1087431	2185175	1300473	265880	926264		967806	847744	916488	1307260	2569238	1129654	614514		1068633	512297
	Ceramides	ceramide (d18:1/14:0, d16:1/16:0)*	57432	LC/MS Pos Late	100015735	2477	510.488					281848	276876	608891	772948	279334	322127	250431	423921	395965	382992	205944	528593	461478	422881	188682	312614	290065	218508	353095	334919	437626	553931	330278	486759	309225	622973	462366	483030	193891	591336	218390	318899	1025703	447476	178091	411878	247850	474383
	Ceramides	ceramide (d18:1/17:0, d17:1/18:0)*	57434	LC/MS Pos Late	100015737	3055	552.535					110496	176731	169899	251655	96415	157090	138423	163295	75623	178788	49018	57432	271664	86154	120018	320253	46168	170879	93975	286747	51315	127227	188024	276787	206994	124896	205952	226631		91876	44134	60299	442862	138990	101155	153772	92539	214844
	Ceramides	ceramide (d18:1/20:0, d16:1/22:0, d20:1/18:0)*	57440	LC/MS Pos Late	100015755	3920	594.582					2980428	4614059			3409371	4513940	3130575		1996789	4818775	2004123		6.88238e+06		2078312	6749805	3599145	5623402		4695677		545165	3986596	5302450	3406063	3533881		527872	2650018	370159	1.89631e+06	4079570			2262441		3493561
	Ceramides	ceramide (d18:2/24:1, d18:1/24:2)*	57443	LC/MS Pos Late	100015744	3858	646.613					3227703	5193093	2922685	7496737	3713822	4679186	3652040	5446594	3817756	4293999	3629642	4957028	6518116	3000280	4566004	5405814	3293772	7289727	4667531	7010932	2054399	4284142	3302163	7227888	4020718	5889830	3255260	4688814	3791561	2676942	3360452	5490125	5705532	4608825	3542818	5363405	3672190	7186128
	Ceramides	N-behenoyl-sphingadienine (d18:2/22:0)*	57372	LC/MS Pos Late	100015624	3911	620.598					2231179	4632131	563983	680217	2435323	4914906	2677485	877233	1471861	4.0789e+06	1862612	664041	5.39384e+06	1920055	2635399	5.66633e+06	2.93466e+06	5.73521e+06	1887260	4879672	537094	937033	2983614	4246028	2417211	1252234	1652592	3333879	2427755	356579	1748903	4042620	832501	1794359	2543068	2.4623e+06	2916212
	Ceramides	N-palmitoyl-heptadecasphingosine (d17:1/16:0)*	57430	LC/MS Pos Late	100015731	2645	524.504					183900	274561	263933	439053	259930	315034	278174	283735	108024	376771	258549	188846	427004	184947	217302	397222	171540	223807	225952	434005	183004	283091	304514	465498	375207	331272	305702	302668	133144	238768	214387	254123	503997	232903	192144	263954	137232	241759
	Ceramides	N-palmitoyl-sphingadienine (d18:2/16:0)*	57416	LC/MS Pos Late	100015609	2490	536.504					192831	243251	426435	594712	204318	282459	224882	531342	395302	269525	161236	489800	256328	523498	216118	238615	165998	205440	467350	291827	400036	578106	224366	318731	202898	575320	432644	519808	137382	411813	189549	279945	558519	465183	136005	492024	174427	445645
	Ceramides	N-palmitoyl-sphingosine (d18:1/16:0)	44877	LC/MS Pos Late	1518	2893	538.519	5283564	24696-26-2		HMDB04949	4123927	5286906	4157005	6804161	4104253	5075470	4471429	5.07038e+06	3275081	5045306	4097078	4962387	6.35108e+06	4.07175e+06	3483558	7507477	3.4266e+06	5441130	4543757	6331953	3667896	5125688	3942523	7264527	5004321	4993982	4357132	5214134	2863697	3632947	4379377	5865616	6636871	4767743	3194158	5150929	3294449	6089829
	Ceramides	N-stearoyl-sphingadienine (d18:2/18:0)*	57417	LC/MS Pos Late	100015632	2846	564.535					219837	384162	371483	630128	193546	327978	452286	304741	316931	323138	119258	176370	507048	210243	349981	495855	146960	655719	320977	624853	198425	288343	367569	711030	391155	280688	427597	512586	254942	174813	180842	278227	717417	280697	222716	325842	208130	587204
	Ceramides	N-stearoyl-sphingosine (d18:1/18:0)*	54979	LC/MS Pos Late	1547	3392	566.551	5283565	104404-17-3		HMDB04950	1664365	2266440	2785347	3440492	1583093	1754506	2335614	2155349	1435947	1.96094e+06	1054393	1399805	3355003	1109002	1527739	2840821	1277072	3185719	1687969	2981191	1464712	2206807	2227886	3602230	2327660	1667909	2342348	2663724	1330805	1249088	1.03905e+06	1.99249e+06	3786122	1812655	1269014	2009724	1555731	3013267
	Corticosteroids	corticosterone	5983	LC/MS Neg	272	5040	345.207	5753	50-22-6	C02140	HMDB01547	110600			33833		21621	33944	43694	23832	22488	130671	63616	58795	44519		173397		215963	23578		243853			29305	23838	104227	42848	28627	32962		247177	87682	34716	20450	18764	200005	16279	151371
	Corticosteroids	cortisol	1712	LC/MS Neg	356	4710	361.202	5754	50-23-7	C00735	HMDB00063	2779956	816813	687135	1629494	1064389	1236372	917581	1511168	1271655	1142211	3209304	2120229	1816642	1087494	1013915	1.97723e+06	1214668	3045905	1234542	1360899	3621578	1115863	808933	1653497	989035	2.06709e+06	1055388	1061623	1212401	876534	3642556	2818676	1700232	1432569	1048859	1.64608e+06	1120587	2605535
	Corticosteroids	cortisone	1769	LC/MS Neg	273	4575	359.186	222786	53-06-5	C00762	HMDB02802	537646	555416	329337	448558	485355	607648	389733	456634	451955	393260	531513	468678	646663	606354	507620	689895	419376	846374	578535	541110	560804	595414	322391	467045	528596	658695	317437	351512	443697	506796	551468	477975	830683	621330	452386	606884	494762	748827
	Corticosteroids	cortolone glucuronide (1)	57699	LC/MS Neg	100015971	4600	541.265					155588	257922	173085	289403	165315	163125	190556	164718	135621	108211	193480	109800	148289	114912	192809	24917	199676	118224	178313	154674	98660	268934	167432	284192	170138	158256	168530	190446	137443	136594	192108	169923	213096	117207	184211	26710	266803	142947
	Diacylglycerol	diacylglycerol (12:0/18:1, 14:0/16:1, 16:0/14:1) [2]*	55001	LC/MS Pos Late	100010959	2716	556.494					219907	159436	196688	1468267	210379		159296		41474		119829	1669010	614056			56422	292596	679013		202519	853776	401669	484637	1335623			75269	116684	114410		192152	489058	342809		154997		35022	99492
	Diacylglycerol	diacylglycerol (14:0/18:1, 16:0/16:1) [1]*	54953	LC/MS Pos Late	100010934	3057	584.525					207508	145082	188858	765612	58379	36571	108851		41056		71147	663198	357302			95612	59813	521185		224654	573240	156117	310305	695304	44310	90761	50978	139665	122114		129360	399119	111599		39745		38542	97170
	Diacylglycerol	diacylglycerol (14:0/18:1, 16:0/16:1) [2]*	54954	LC/MS Pos Late	100010935	3183	584.525					215909	134237	231695	972500	60895	48116	116937				100527	945242	400468			123519	57589	495882		220468	683080	183887	352592	739817		82391	111298	169130	114486	24823	174281	391724	163481	58370	44845	44668		135508
	Diacylglycerol	diacylglycerol (16:1/18:2 [2], 16:0/18:3 [1])*	54966	LC/MS Pos Late	100010940	2733	608.525					1744738	1299071	1895332	7884334	694458	739535	1172319	649322	965500	762690	581337	3996463	1486440	945919	506301	1418689	569951	1440232	526700	1762093	4618258	2.55621e+06	1246565	4294274	914382	1466256	1543604	2538140	757239	634737	869735	1543809	1198026	1361653	506837	1942666	891913	1285881
	Diacylglycerol	linoleoyl-arachidonoyl-glycerol (18:2/20:4) [1]*	54955	LC/MS Pos Late	100010922	2590	658.54				HMDB07257	3036896	3998869	3.1444e+06	2678558	2353546	2002252	1422847	2821359	1105737	3068605	1371149	2518592	1468676	931448	1441486	1896151	1573517	3024833	976795	2824608	5214741	3546238	1766583	2761436	2424117	4118276	1392579	2676091	911253	3134873	1259636	2414258	776661	1588526	1225051	2297294	2190501	2938952
	Diacylglycerol	linoleoyl-arachidonoyl-glycerol (18:2/20:4) [2]*	54956	LC/MS Pos Late	100010923	2650	658.54				HMDB07257	2269321	4574928	1450761	1.33892e+06	1.67391e+06	885062	839423	1388392	611963	1574976	1025636	1593892	617527	795655	1134295	1209196	1325433	2461761	661244	1887068	2280975	2346904	1214762	1013682	1.66401e+06	1796545	654363	1531492	275888	2266445	963405	588188	368739	775621	906806	1186617	1.53786e+06	1666883
	Diacylglycerol	linoleoyl-docosahexaenoyl-glycerol (18:2/22:6) [1]*	54949	LC/MS Pos Late	100010928	2450	682.54					1024607	2387167	1027631	2401805	266077	724650	250795	1378296	613699	378979	141595	831424	310317	1016831	243739	481015	1252003	376219	1981101	1348981	1525458	6.3812e+06	218327	2153224	361539	1928318	631851	1066559	444995	1105434	165914	537673	269415	1717475	416219	675539	627683	874443
	Diacylglycerol	linoleoyl-linolenoyl-glycerol (18:2/18:3) [1]*	54963	LC/MS Pos Late	100010926	2426	632.525				HMDB07249	432592	742491	1022907	1660179	161372	309182	261320	533402	246102	351312	142732	515665	259077	563929	317337	800975	299158	82690	438210	1127426	567572	2146443	374282	1053225	193836	1873707	541356	848389	109751	493690	125559	247517	207126	847985	442015	1412878	308412	438017
	Diacylglycerol	linoleoyl-linolenoyl-glycerol (18:2/18:3) [2]*	54964	LC/MS Pos Late	100010927	2478	632.525				HMDB07250			438284	224052	86120		95187	205544		173312		202283		112216	164950		68556			218147	349576	324053	143773		212639	418510	137601	243395		179146				97241	206224	321580		107430
	Diacylglycerol	linoleoyl-linoleoyl-glycerol (18:2/18:2) [1]*	54968	LC/MS Pos Late	100010941	2720	634.54				HMDB07248	16290596	25859632	29051966	38254688	7.57426e+06	20261168	16291887	17048052	6874717	19445348	5758112	13522700	11333125	16697014	13521857	28342064	13811477	6385919	10036804	31013068	16753736	38377000	13578157	32246626	14675305	35324080	15602866	25904824	4588772	15904006	6361702	9240465	6083857	27624828	12506621	34819768	15988788	9525247
	Diacylglycerol	myristoyl-linoleoyl-glycerol (14:0/18:2) [1]*	57407	LC/MS Pos Late	100015683	2679	582.509					1296525	1459145	1481490	3786955	631171	486629	868353	340650	318441	535633	407114	2614774	2168568	255085	290735	879955	704833	2.00012e+06	182348	1569401	2256204	1571845	2006831	3886878	461634	645999	619702	919334	409060	305976	749353	1854648	531729	428556	708287	557024	557251	504282
	Diacylglycerol	myristoyl-linoleoyl-glycerol (14:0/18:2) [2]*	57408	LC/MS Pos Late	100015684	2720	582.509					728591	566501	838503	4137641	289594	170469	427135	180795	324683	143773	371051	3114186	1017828	153388		425573	169755	1222144	100231	763295	2.71902e+06	904504	851299	2521550	251982	337317	394397	802825	443955	219154	647487	1030600	636417	265120	190795	377126	168491	484955
	Diacylglycerol	oleoyl-arachidonoyl-glycerol (18:1/20:4) [1]*	54960	LC/MS Pos Late	100010936	2907	660.556				HMDB07228	4950148	4354157	2495568	3.70843e+06	3698053	3427076	2180848	2597743	1.78104e+06	3762796	2337222	4653807	2336586	1259568	1.60864e+06	2365341	2414904	7360017	1669607	3979237	7707300	3.56668e+06	2791274	2744632	3661546	5533014	1887487	3.13968e+06	1485109	3376222	2478546	3597885	1621141	1956465	1276159	1888207	3227269	6.30372e+06
	Diacylglycerol	oleoyl-arachidonoyl-glycerol (18:1/20:4) [2]*	54961	LC/MS Pos Late	100010937	2990	660.556				HMDB07228	2894394	2455489	1940840	2335962	2.07848e+06	2342685	1299316	1617274	1166216	1.89774e+06	1458162	3532462	1357131	983001	1063792	1757839	1487702	4656015	1065284	2350952	4894356	2095222	2065331	1645427	2088524	3374331	1122800	2070368	1051323	2425545	1485339	2231536	894347	1352353	780480	1402463	1.86855e+06	3759048
	Diacylglycerol	oleoyl-linolenoyl-glycerol (18:1/18:3) [2]*	54970	LC/MS Pos Late	100010944	2819	634.54				HMDB07220	625930	683800			307883	430998	586240		427137	503647	429202		745776	384715	301455	1726245	379464	489109	224623	2333536		66088	683152	1653998	623784	550025	171687		328495			316861		501345	291932	253538	451441
	Diacylglycerol	oleoyl-linoleoyl-glycerol (18:1/18:2) [1]	46798	LC/MS Pos Late	100002989	3115	636.556		106292-55-1		HMDB07219	13700731	17312896	16578777	24551740	6694939	16509888	14165303	9074585	5619219	12790521	6.11809e+06	13197158	10334046	12578956	9384320	20397582	12279539	9735598	9230890	25768782	15112776	20057392	14404589	22660820	12246879	26286476	11287935	18263052	5319245	10786320	7780088	9348242	7.48161e+06	20499296	7.17306e+06	18070174	12768248	9015754
	Diacylglycerol	oleoyl-linoleoyl-glycerol (18:1/18:2) [2]	46799	LC/MS Pos Late	100002990	3223	636.556		104346-53-4		HMDB07219	10795696	12454952	16271200	25144578	5405722	12845499	10947913	8144444	5218629	8018599	5253182	14956466	8601812	12447158	7968023	18861876	9225916	6789445	7833984	21621404	15552904	17244816	13433841	20293664	9079127	23438954	11031081	16562640	4555763	10250777	6666720	7101669	7.45232e+06	17948382	5753942	17024852	9351946	7325322
	Diacylglycerol	oleoyl-oleoyl-glycerol (18:1/18:1) [1]*	54945	LC/MS Pos Late	100010918	3571	638.572				HMDB07218	5912101	5765517	5740304	9843361	2559707	6182880	5.74239e+06	2382925	2253647	3702421	3232796	6870632	4977419	3969121	2782767	6835280	4447396	7980047	4039979	11017495	7801444	5200839	7436858	8460253	4319839	10387244	3876707	6774149	2793372	3400184	4360691	4560931	4425155	6722912	1775355	4363813	4457214	4800302
	Diacylglycerol	oleoyl-oleoyl-glycerol (18:1/18:1) [2]*	54946	LC/MS Pos Late	100010919	3695	638.572				HMDB07218	7188055	6788339	6590952	12960874	2127720	8.15438e+06	6862261	2632498	2657186	4517850	4.19269e+06	6327291	6.22063e+06	5338556	3851972	10221758	5271766	10023064	4673493	12708285	8881072	3883462	9533025	11636878	5120714	11815695	4939677	8618453	3.46377e+06	4366693	5709349	5.9716e+06	5276279	7422709	2073527	5689778	5428503	5.9768e+06
	Diacylglycerol	palmitoleoyl-arachidonoyl-glycerol (16:1/20:4) [2]*	57406	LC/MS Pos Late	100015681	2528	632.525					1058871	1260015	626397	790741	684451	716772	429300	286061	158122	1225678	169714	757157			191646	331629		1493354	55981	527216	1926042	267127	567076	335749	1313523	350551	247119	725197	205214	1131810	419125	765862	37892		243544	237296	614451	515376
	Diacylglycerol	palmitoleoyl-linoleoyl-glycerol (16:1/18:2) [1]*	54967	LC/MS Pos Late	100010930	2664	608.525				HMDB07132	5249728	4319844	3295407	13551370	1.91826e+06	2369687	4225400	945085	1774693	2438908	1.79529e+06	5652794	3796112	1773064	1.42334e+06	3.1885e+06	1855438	3985326	1.02983e+06	5011181	8.31165e+06	4654802	3498920	13648606	3308368	2959783	2611057	3.81521e+06	2201145	1065483	3127865	3920085	1726131	2912133	1351592	3225817	2107915	1723157
	Diacylglycerol	palmitoleoyl-oleoyl-glycerol (16:1/18:1) [2]*	52631	LC/MS Pos Late	100009054	3154	610.54					262249			1.89603e+06	98632		156112			269095	204617	1525841	958683					878776		1056734	498722		823163	398754	644717		261131		296840		482910	909710	417383				324066
	Diacylglycerol	palmitoyl-arachidonoyl-glycerol (16:0/20:4) [1]*	54957	LC/MS Pos Late	100010924	2916	634.54				HMDB07112	323630	292872	791717	957123	642823	463451	383481	353086	460361	384780	444008	1604514	382159	202197	74164	370558		1835014	238323	467190	1895924	349096	889126	722346	524704	319367	265471	692195	465578		477853	1645764	426782	246892	256816	278167	327230	1.03667e+06
	Diacylglycerol	palmitoyl-arachidonoyl-glycerol (16:0/20:4) [2]*	54958	LC/MS Pos Late	100010925	3015	634.54				HMDB07112	513347	368932	507059	397522	375961	308470	165727	90244	227250	219105	201704	949068	367980	106682	168278	296187		1073996	81826	296921	1320348		564975	430411	262185	127740	55537	309754	263810	172339	310399	904065		88734	129538	168703	178419	539861
	Diacylglycerol	palmitoyl-linoleoyl-glycerol (16:0/18:2) [1]*	52633	LC/MS Pos Late	100009052	3080	610.54	9543695			HMDB07103	670088	1700929	2218428	1.44626e+06	774759	1345877	629558	1271706	554399	1589274	666453	698047	3391033	1022749	1.37035e+06	1946290	841309	1695461	1259419	4054868	1.97625e+06	3954520	3595609	1250521	1998708	2431923	589324	1536734	594668	1213475	760556	3.88816e+06	468723	1260914	1.4546e+06	3015948	1334443	1073856
	Diacylglycerol	palmitoyl-linoleoyl-glycerol (16:0/18:2) [2]*	52634	LC/MS Pos Late	100009055	3197	610.54				HMDB07103	1791704	2082728	3103720	5407917	761019	1693562	1462918	1185176	893401	1.0262e+06	702109	3150963	2.01225e+06	1584103	1115022	2651905	899070	1510411	964129	2623199	3262041	3.49219e+06	2557274	3987509	1.03263e+06	1910256	1373261	2383613	727846	1023578	999176	2254328	627547	1999089	1051793	2435395	926956	1436877
	Diacylglycerol	palmitoyl-oleoyl-glycerol (16:0/18:1) [1]*	54943	LC/MS Pos Late	100010916	3562	612.556			C13861	HMDB07102	1100233	923328	1152486	2684180	426694	850569	745945	296698	366081	341892	470886	1980726	1366492	557422	398936	1030001	432987	1998721	443030	1545260	2298871	1132122	1.62942e+06	2168055	540562	934121	515342	1110903	578472	361734	737638	1.5771e+06	930486	789102	340186	630489	482919	958468
	Diacylglycerol	palmitoyl-oleoyl-glycerol (16:0/18:1) [2]*	54942	LC/MS Pos Late	100010917	3695	612.556			C13861	HMDB07102	1405191	1197776	1375074	3327069	588752	1201356	1068664	427801	512273	504442	675398	2816798	1706616	834722	444033	1732037	546969	2549548	611273	1912577	2663455	1407058	2229692	2913951	698641	1123840	749889	1540086	777306	488255	1016986	1938681	1283415	898299	422776	930085	577206	1260606
	Diacylglycerol	stearoyl-arachidonoyl-glycerol (18:0/20:4) [1]*	57450	LC/MS Pos Late	100010949	3404	662.572					655759	379479	392182	319449	465699	387663	298945	394800	331969	543681	405588	537727	265307	162368	238342	721482	428875	1092008	275193	534713	593905	304659	412119	364147	524796	526541	273305	436094	354206	468673	394688	536521	304544	256599	243177	336098	560710	940207
	Diacylglycerol	stearoyl-arachidonoyl-glycerol (18:0/20:4) [2]*	57449	LC/MS Pos Late	100010950	3522	662.572					200264	220798	252205	218622	189267	119783	108532	217201	136189	198289	115899	230865	172911	25189	79685	620363	175843	468329	123401	312184		197995	218994	257026	160560	151307		225997	136741	98356	154863	297011	96464		131501	218718		321666
	Dihydroceramides	N-palmitoyl-sphinganine (d18:0/16:0)	52604	LC/MS Pos Late	100009028	3090	540.535	5283572	5966-29-0		HMDB11760	335446	367092	305889	760918	289473	510547	372038	491553	412365	369834	426593	803594	615497	338884	223497	1011133	289998	409816	365964	573844	262565	507986	317993	850925	290933	512418	351727	411244	301088	363367	407897	962294	703240	429776	292758	570668	258559	719876
	Dihydroceramides	N-stearoyl-sphinganine (d18:0/18:0)*	1759	LC/MS Pos Late	922	3526	568.566	5283573	2304-80-5			208508	142578	163341	770410	103838	189678	288831	195117	331793	114512	123133	90215	379019	66966	58320	775919	57150	273165	215280	389194	83630	97634	181548	784988	251841	69911	203691	269471	197663	41351	64008	233589	626016	164305	130433	307707	107189	386840
	Dihydrosphingomyelins	behenoyl dihydrosphingomyelin (d18:0/22:0)*	57331	LC/MS Pos Late	100009026	3150	789.684				HMDB12091	3042158	3.61035e+06	2120438	5572968	2508743	4024909	3003359	4558352	3176141	3471498	2160879	2544419	4.01875e+06	2006392	1491259	9018224	3119829	3231794	3.08063e+06	3436510	2279040	3.95993e+06	1541012	5461251	2982865	2858664	2999565	4111854	2871380	3098163	2399233	2889968	3794344	1901167	2071197	4383834	3058114	4410866
	Dihydrosphingomyelins	myristoyl dihydrosphingomyelin (d18:0/14:0)*	57365	LC/MS Pos Late	100009038	2060	677.559				HMDB12085	1295901	1136313	1117989	2210639	1330554	1381362	1789944	1447173	1830403	1750177	1984370	1.61635e+06	2288166	681286	957518	1678087	1321816	1565615	1142441	1643620	993675	1190132	929554	2729601	1401541	1.56958e+06	1466117	1151831	1361356	1.80386e+06	1896288	1703494	2598658	1031926	1321985	1105794	1236214	1684496
	Dihydrosphingomyelins	palmitoyl dihydrosphingomyelin (d18:0/16:0)*	52434	LC/MS Pos Late	100008954	2290	705.591	9939965				15198964	20054606	12904934	22838104	16832340	22541716	19614740	23303740	23516028	26941048	20408832	20038112	22106736	18347960	15314974	29027276	17919440	20609004	21087854	20005484	13634382	19377280	11707580	24533188	19314646	21306804	19572448	18034864	19777428	25950380	20983522	23578332	22377216	19510862	16615665	24388868	17023336	24095632
	Dihydrosphingomyelins	sphingomyelin (d18:0/18:0, d19:0/17:0)*	57473	LC/MS Pos Late	100009027	2362	733.622				HMDB12087	4332835	3609089	2449861	9820076	3078646	2911348	6278929	4320013	4797659	3278700	3741398	2488972	6530487	1723790	2198221	4428784	2629989	4.03102e+06	3307773	4389054	2894015	3994678	2.05295e+06	9918930	4768409	2952687	5443760	3598008	4202294	3173233	4359919	3031917	8117720	2081020	2640174	4200584	2793240	6332927
	Dihydrosphingomyelins	sphingomyelin (d18:0/20:0, d16:0/22:0)*	57476	LC/MS Pos Late	100015786	2600	761.653					2166968	2259385	1457858	6520636	1838504	2144785	2.64248e+06	3667478	2906231	2542303	1845564	1.79439e+06	3657215	1296510	975206	5253300	1770102	2583549	2079194	2.80818e+06	1642395	2925781	992008	5487118	2292741	2396652	2490054	3138123	2310955	2.69188e+06	1894203	1984786	4419951	1369538	1394093	2.87566e+06	1839553	4403268
	Eicosanoid	12-HETE	37536	LC/MS Neg	100002167	5326	319.228	5312983	71030-37-0;73837-14-6		HMDB06111			225460		128734	117534	201562		199712	171092	130184		115835	123125	175356	786855		85432				100435		339844	179986		139988					58941		42202		165869		110396
	Endocannabinoid	linoleoyl ethanolamide	52608	LC/MS Neg	100006726	6150	322.275	5283446	68171-52-8		HMDB12252	124907	131652	183379	203117	321925	291971	231117	77985	138558	212046	106433	131483	138224	402092	270425	341645	101615	49715	61112	107262		82684	92964	185933	256818	142829	182391	70081	109592	77192	63326	174423	79448	221331	130991	180521	85740	38243
	Endocannabinoid	N-linoleoyltaurine*	61826	LC/MS Neg	100005814	5505	386.237					59606	102046	170331			86216	141571			218331		97086	105874	284206	74537	123297	81958	64634	71017	95478		104086	59891			83595		123732		104017	58875	128617	159693	219712	108547	202585	66568	93520
	Endocannabinoid	N-oleoylserine	57664	LC/MS Neg	100015641	5600	368.281					140931	125327	163391	173612	130891	295449	216495	120836	244593	245766	199221	174161	172719	300552	197721	229348	151551	151734	213803	158419	66521	139655	123941	159339	126871	284178	170689	154287	166900	187636	290302	152667	251732	238396	138197	256932	178549	176349
	Endocannabinoid	N-oleoyltaurine	39732	LC/MS Neg	100003119	5610	388.253	6437033	52514-04-2			93124	93590	141605	186268	103515	169745	265638	94469	221001	243445	94412	146495	163427	342289	117624	134598	81535	216047	199616	121170	56223	108059	45395	227948	120694	165211	131843	178745	226901	136290	209487	148886	365595	345663	87191	93924	101536	151869
	Endocannabinoid	N-palmitoylserine	57659	LC/MS Neg	100015640	5557	342.265	6453686	58725-46-5;474943-14-1			325097	381083		174085		342349	347868	245373	188717	174456	291214	297697	356509	285119	351107		337954	205781	216045	353716	290869	289477	497687			270178	142313	282020	253596	252559	476702	399664	508584	215363	362838		325386	261587
	Endocannabinoid	N-stearoylserine*	61822	LC/MS Neg	100019957	5777	370.296						38958	54145	60224	35042	62485	54750	36637	48313	60539	37534	40687	49454		48758	20328	38594	41858	33279	34826	27894	38725	51899	73285	29180	21619	52300	43824	59403	38309	49551	27094	64324	31352		58259	46543	70037
	Endocannabinoid	N-stearoyltaurine	39730	LC/MS Neg	100003240	5782	390.268	168274	63155-80-6			50940	56290	96763	113273	56333	57048	96279	97820	93280	70322		78320	111746		47986	242775	44230	94345	110316	100269	48770	67757	56862	121439	63821	52368	72543	154577	60694	41598	48432	91932	186081	71261	77816	108176	46424	106553
	Endocannabinoid	oleoyl ethanolamide	38102	LC/MS Neg	1137	6450	324.291	5283454	11-58-0;111-58-0		HMDB02088	600655	565536	779390	1057983	1043938	900707	811797	391387	929346	695029	760711	814053	539044	1689064	981541	933358	642153	433476	436425	434074	200817	540607	390281	1087519	794161	907055	676829	449947	790280	426820	566405	817313	741023	1.02994e+06	333824	419341	428627	328715
	Endocannabinoid	palmitoyl ethanolamide	38165	LC/MS Neg	1489	6300	298.275	4671	544-31-0	C16512	HMDB02100	844229	1096632	1105119	1467016	1343303	1109453	1062518	718841	989289	963200	1093435	1139314	1.0114e+06	1271595	1264986	1221746	980682	597441	743856	700214	547261	847400	818724	1641568	1.02137e+06	972288	969078	664046	1045742	630234	922091	1304580	1.00678e+06	953560	679100	652286	675177	616218
	Endocannabinoid	stearoyl ethanolamide	38625	LC/MS Pos Late	100002254	1787	328.321	27902	111-57-9		HMDB13078	164146	157108	160935	197782	219900	146803	182866	140310	126617	157244	141846	207772	166385	169872	209333	152424	132207	154924	128799	144206	86233	137635	140982	217847	154621	160411	186980	170514	148368	98993	121139	223420	212810	172453	123391	139477	133714	148206
	Fatty Acid Metabolism (Acyl Carnitine, Dicarboxylate)	adipoylcarnitine (C6-DC)	52988	LC/MS Pos Early	100006614	2570	290.16	71296139			HMDB61677	689233	502197	749046	1.48936e+06	574666	698786	1.66843e+06	903704	300500	403520	1069790	885769	322289	1133270	583406	770186	618978	400293	645135	525200	431567	578329	597325	1733289	455510	426098	1075701	480874	282142	805284	1715566	695050	752420	890678	1049556	963627	721059	409282
	Fatty Acid Metabolism (Acyl Carnitine, Dicarboxylate)	octadecanedioylcarnitine (C18-DC)*	61867	LC/MS Pos Late	100005998	1227	458.348		123233-50-1			156442	218565	455387	296226	191273	312495	476245	450608	143476	731049	265347	190662	274380	315807	230684	283302	313976	103527	204934	255939	118205	188547	368748	382510	172806	165007	351507	285688	111971	837024	351150	242174	481184	180780	282226	400603	439138	141335
	Fatty Acid Metabolism (Acyl Carnitine, Dicarboxylate)	octadecenedioylcarnitine (C18:1-DC)*	61865	LC/MS Pos Late	100005996	1180	456.332		251981-06-3			363117	398821	500766	611348	241423	694056	664020	529570	435092	913989	395771	311934	446722	962146	473754	812576	363761	167726	367399	303029	276674	309327	523664	718677	313989	432133	530174	503577	189820	3013714	839798	727519	1906984	591730	969818	1549689	1793740	396716
	Fatty Acid Metabolism (Acyl Carnitine, Dicarboxylate)	pimeloylcarnitine/3-methyladipoylcarnitine (C7-DC)	53224	LC/MS Pos Early	100009407	2773	304.175					488379	987537		627371	851077	759027	825096	783423	895821		370470	1020512	304270	423047		308112	1240324	570342	406197	825499		336948	348010	921011	347997		817898	623044	861515	782792	612765	702191		266517	854431	226865	1099398	718583
	Fatty Acid Metabolism (Acyl Carnitine, Hydroxy)	(R)-3-hydroxybutyrylcarnitine	43264	LC/MS Pos Early	100003926	2400	248.149	53481617			HMDB13127	1.04257e+06	454555	1.02137e+06	1239503	557927	3019620	1216547	430528	1134622	559886	499127	549280	1.00504e+06	4334489	1301840	2134964	814868	1025204	1057057	435312	366533	551876	1151104	1410974	762713	768033	799133	593306	1149938	506656	308260	1357411	1751053	1767475	653091	1.81269e+06	1057796	899077
	Fatty Acid Metabolism (Acyl Carnitine, Hydroxy)	(S)-3-hydroxybutyrylcarnitine	52984	LC/MS Pos Early	100009271	2340	248.149				HMDB13127	956473	288946	1183030	2336726	950494	997468	726600	544025	1764030	551145	788328	174236	521907	3141895	902365	4.16224e+06	950174	388806	1223153	206264	544571	695463	1582553	1.74482e+06	638287	470065	1148631	590360	1354991	346147	715904	720095	994176	1069564	540556	2364980	875270	531655
	Fatty Acid Metabolism (Acyl Carnitine, Hydroxy)	3-hydroxydecanoylcarnitine	63358	LC/MS Pos Late	100021141	961	332.243				HMDB61636	3331313	2546480	2678363	3460331	1187469	3.44877e+06	3.08839e+06	2553316	2350567	6097129	3.35248e+06	3185892	1377852	9314904	3348561	3193140	2315773	2059054	2357694	940464	1062063	2429956	1.03963e+06	3366007	1.47304e+06	2773604	2650479	3471539	2285234	4.04698e+06	4220242	4206866	2307230	4902053	3198799	4789793	2945701	2742021
	Fatty Acid Metabolism (Acyl Carnitine, Hydroxy)	3-hydroxyhexanoylcarnitine (1)	62557	LC/MS Pos Early	100020825	2918	276.181					1042796	514181	927125	1083306	964128	1081142	697310	976146	1046753	934357	691720	951674	805412	1575988	897537	1113942	807336	1.00951e+06	1235661	664326	756996	734360	806480	830723	1048364	802882	919365	504691	1123031	838461	1065037	1006504	988672	950969	700332	1448372	867980	733501
	Fatty Acid Metabolism (Acyl Carnitine, Hydroxy)	3-hydroxyoleoylcarnitine	61840	LC/MS Pos Late	100019801	1406	442.353					246937	182660	335906	398240	146976	426466	343358	131732	326402	312644	290212	226349	224597	584142	265092	306491	211461	245443	233409	85684	116043	186348	318835	478508	178566	257425	284866	208913	311070	181572	421690	243357	334469	359992	150588	355038	276483	209660
	Fatty Acid Metabolism (Acyl Carnitine, Long Chain Saturated)	arachidoylcarnitine (C20)*	57513	LC/MS Pos Late	100015833	1512	456.405				HMDB06460	196242	480962	375558	376466	285376	538102	402816	447774	286723	430542	332954	413571	464860	547420	245897	697903	507194	380943	234765	407155	162054	400419	235524	545889	269906	382546	322907	344922	195674	389173	402917	408643	417150	348235	350000	459820	438160	451186
	Fatty Acid Metabolism (Acyl Carnitine, Long Chain Saturated)	behenoylcarnitine (C22)*	57514	LC/MS Pos Late	100015832	1561	484.436					153553	307221	339625	139082	88580		116777	547111	132357	210905	197775	171582	186224	280354	102504	319049	381611	156571	168050	180110	141809	284340	125277	149931	77599	174520	135953	180700	84264	289588	326169	134976	185194	195464	126514	200882	182358	193114
	Fatty Acid Metabolism (Acyl Carnitine, Long Chain Saturated)	cerotoylcarnitine (C26)*	57516	LC/MS Pos Late	100015835	1649	540.499				HMDB06347	763191	2253547	1221933	1352370	1089566	1.98259e+06	1240859	1718292	848444	1.58239e+06	1392800	2415468	1724712	2593505	1.02092e+06	2271557	1893380	1087514	1.04766e+06	1476019	975182	2319839	982378	1854996	915743	1856758	1261839	1.55301e+06	778916	1275235	1217243	2231019	1631460	1716906	1174108	2001161	1.80309e+06	1384128
	Fatty Acid Metabolism (Acyl Carnitine, Long Chain Saturated)	lignoceroylcarnitine (C24)*	57515	LC/MS Pos Late	100015834	1603	512.467					827187	1571825	1705937	861883	786392	2066607	992491	2035810	722373	1496249	1178247	1113745	1320060	2401342	626752	1.51498e+06	2066918	1367404	989535	1021461	943771	1.4761e+06	1212969	1083060	732197	1235492	814250	1143041	583028	1395807	1708780	1235339	1154818	1273824	810281	1490712	1586499	1307078
	Fatty Acid Metabolism (Acyl Carnitine, Long Chain Saturated)	margaroylcarnitine (C17)*	57512	LC/MS Pos Late	100004054	1424	414.358		106182-29-0		HMDB06210	396831	426730	392854	683973	416570	538896	509454	380390	570825	499249	392240	513924	554016	547697	434787	859409	392398	489251	295717	546038	291035	333075	485710	891755	473545	357339	453087	579645	473446	336125	502433	568963	943323	480303	447401	616141	443776	320443
	Fatty Acid Metabolism (Acyl Carnitine, Long Chain Saturated)	myristoylcarnitine (C14)	33952	LC/MS Pos Late	100001270	1350	372.311	6426854	18822-89-4		HMDB05066	2407747	1.59376e+06	2605616	4111919	1.68414e+06	3686417	2783175	1871097	2.92164e+06	3218984	2701178	2467868	2.74996e+06	2991447	2170952	3375918	2532945	2810722	1953508	1441667	1305162	1535309	2264057	4973987	1692201	2211561	2282431	2420366	2600258	1964160	4034666	3041489	3982355	2674952	1630209	4242216	2773793	2430682
	Fatty Acid Metabolism (Acyl Carnitine, Long Chain Saturated)	palmitoylcarnitine (C16)	44681	LC/MS Pos Late	100000776	1425	400.342	461	6865-14-1	C02990	HMDB00222	7076832	8875396	8653854	11364809	7372630	10882977	9935378	7028566	9762453	8545694	7993386	11709577	9510998	12665051	7127424	11569529	8719906	10406263	6.68383e+06	5873359	6059800	9273572	7629020	14599496	7378004	7265397	8148592	9622525	8533912	5642722	11380629	12848828	12130096	10624564	6880527	13081899	9768054	9686252
	Fatty Acid Metabolism (Acyl Carnitine, Long Chain Saturated)	stearoylcarnitine (C18)	34409	LC/MS Pos Late	100001391	1485	428.373	6426855	18822-91-8		HMDB00848	2359378	3497322	4122832	3280807	2512683	3.97564e+06	3664267	3.90805e+06	3312263	3304233	2647545	4549328	4030705	4044029	3137468	5204643	3018487	3.57669e+06	2306728	3.37821e+06	1835020	3357605	2754285	4260300	2921453	3192684	3027434	4355922	2498884	2406037	3045738	4058407	5275025	3.8048e+06	3271272	4642070	3482206	3.94902e+06
	Fatty Acid Metabolism (Acyl Carnitine, Medium Chain)	4-methylnonanoylcarnitine	63612	LC/MS Pos Late	100021138	1055	316.248					264180	217592	619643	614340	163038	46383	470106	356717	244776	377604	253906	122607	376917	185333	399099	452587	279274		313020	417041	198784	190571	334702	1086006	380483	295508	367274	564347	243331	83552	454835	257825	536402	232571	363986	500590	363751
	Fatty Acid Metabolism (Acyl Carnitine, Medium Chain)	decanoylcarnitine (C10)	33941	LC/MS Pos Late	100001251	1130	316.248	10245190	1492-27-9		HMDB00651	6938106	4407947	4755729	9728365	2818277	8887858	5978588	4376176	3666782	9984109	4.13883e+06	5068473	2857673	11420627	3486361	4935767	3168741	7729111	6208401	3645219	1679962	4333679	1703004	8244394	4128828	7710147	5505582	5840988	2474758	7853301	7083260	3957096	5.89885e+06	7506544	3546605	7217017	4276651	11257362
	Fatty Acid Metabolism (Acyl Carnitine, Medium Chain)	hexanoylcarnitine (C6)	32328	LC/MS Pos Early	100000781	3358	260.186	6426853	6920-35-0		HMDB00705	3.57441e+06	2633528	3735916	5144744	3.18359e+06	4085754	3.17297e+06	1786404	2119089	4416756	1784643	2435594	2411114	6724181	2230514	3204131	2363251	3605076	3.29977e+06	2022771	1053506	2633492	1573661	6.01829e+06	3908150	3106863	3535629	2604285	1623879	3.1549e+06	2005139	2928765	3.77477e+06	3396301	1453770	4917404	3026781	4962551
	Fatty Acid Metabolism (Acyl Carnitine, Medium Chain)	laurylcarnitine (C12)	34534	LC/MS Pos Late	100001392	1235	344.279	10427569	25518-54-1		HMDB02250	7.94872e+06	4374212	6090849	10602145	3.64326e+06	11837344	7508772	5154290	6139531	12452512	7615616	5996410	4873746	10107261	5487992	8126691	5470929	8188348	5795931	3599085	2625399	4230339	3189853	10676255	3993638	8326110	5476495	7139630	4958635	7372354	11786372	7326607	7.99832e+06	8169577	5375316	10803924	6180172	9906379
	Fatty Acid Metabolism (Acyl Carnitine, Medium Chain)	nonanoylcarnitine (C9)	61775	LC/MS Pos Late	100006620	1003	302.233				HMDB13288	442446	292218	282220	541701	231970	456393	414702	253517	171040	589354	201125	220180	292266	619609	250450	292086	165737	424500	264858	315530	144608	265157	212207	631577	270138	380176	357848	326648	150290	427770	289359	252695	407039	360697	264451	395370	217381	478128
	Fatty Acid Metabolism (Acyl Carnitine, Medium Chain)	octanoylcarnitine (C8)	33936	LC/MS Pos Late	100001247	950	288.217	123701	3671-77-0	C02838	HMDB00791	18487528	13898080	13003270	22838776	10951998	21503982	17962020	10669216	8766984	25839556	11518640	10366120	7.57846e+06	28789808	10345100	10202704	9623974	20095808	15390384	9824744	5444423	12940228	5540183	24460510	12882604	17984936	14786492	13580768	6511410	18956060	14034705	10980486	12544680	19114992	10986631	17374104	12430519	28171216
	Fatty Acid Metabolism (Acyl Carnitine, Monounsaturated)	3,4-methyleneheptanoylcarnitine	52929	LC/MS Neg	100009234	4096	346.187					52805	26903	67481	62966	34059		30500	58894	28179	43739	42744			499922	47433	201274	47400		113885	44184		118813		30259	24485	69486	43352	43856	23399	49318	20802			308619	71512	146725	32947	66650
	Fatty Acid Metabolism (Acyl Carnitine, Monounsaturated)	3-decenoylcarnitine	63361	LC/MS Pos Late	100021136	1045	314.233					5380016	6227037	4146561	5998055	3190366	4990472	5968583	4647941	3285862	12773753	6.02652e+06	4753044	2825939	8856851	4589868	7.22003e+06	3894494	3864859	3555928	1326006	2029883	5158155	2232294	7.03515e+06	3952748	4.638e+06	5294882	7469766	2.9962e+06	11385425	7967361	5.37337e+06	3270186	7724538	6203714	13115019	5582325	4112394
	Fatty Acid Metabolism (Acyl Carnitine, Monounsaturated)	5-dodecenoylcarnitine (C12:1)	61769	LC/MS Pos Late	100016069	1135	342.264				HMDB13326	10074165	3332192	4113236	14099273	2890363	6193443	6.62001e+06	3575810	7.51687e+06	9901729	6856814	3.4684e+06	7173063	8868000	4185332	5184568	2.79507e+06	4752289	3849866	5581664	4352117	3158920	5760762	11978742	4701618	4717560	5987556	4866133	6.01558e+06	4606803	11502170	4454726	12017647	6701786	3426382	9336217	4572332	5251599
	Fatty Acid Metabolism (Acyl Carnitine, Monounsaturated)	cis-4-decenoylcarnitine (C10:1)	38178	LC/MS Pos Late	100002259	1057	314.233		98930-66-6			15540080	14274298	12082498	21759558	10474456	13950355	16922520	13712307	9025193	26926158	11887888	6945718	6945330	19947672	10892966	14385492	9306553	13254894	14262784	7.82184e+06	5426922	16279708	4501853	22435964	13460996	13042158	14152733	13753527	6044287	23014886	14363251	9733171	9138792	15154429	10056812	27631684	12388772	20763304
	Fatty Acid Metabolism (Acyl Carnitine, Monounsaturated)	eicosenoylcarnitine (C20:1)*	57519	LC/MS Pos Late	100015838	1484	454.389					332145	526431	371294	729620	367920	1121841	624681	485826	572896	668774	536615	624812	549304	1394716	564019	908624	971603	587976	593869	656544	191992	540841	360149	1000971	375600	854106	490624	581389	425693	427679	726646	512114	796479	921162	386708	1152762	986636	521021
	Fatty Acid Metabolism (Acyl Carnitine, Monounsaturated)	erucoylcarnitine (C22:1)*	57525	LC/MS Pos Late	100015841	1535	482.42					68283	80746	50203	132517		152734	74693	58894	56083	87856	78228	93031	83101	221654	85158	162936	134272	100223	86320	109071		78693	58712	218048		128026	66508	55261	49024		103550	78998	102216	107181	61300	245210	129815	90149
	Fatty Acid Metabolism (Acyl Carnitine, Monounsaturated)	myristoleoylcarnitine (C14:1)*	48182	LC/MS Pos Late	100006051	1316	370.295	90659872	889848-55-9			8862742	4190699	5923657	11675488	3.99547e+06	17486876	8951371	5355012	10190291	12974722	9184903	5372354	4567370	13100125	7178720	10850804	5241605	8504373	8615983	3.9842e+06	2602179	4488003	2996463	12503647	5514071	11231047	7380963	8.25152e+06	8327284	8071992	14687689	7379683	8.07518e+06	10794827	4797210	15220080	7882605	9070630
	Fatty Acid Metabolism (Acyl Carnitine, Monounsaturated)	nervonoylcarnitine (C24:1)*	57531	LC/MS Pos Late	100015846	1602	510.452					244671	352808	236136	423700	163607	309500	201603	287816	244151	294775	346631	284228	305997	511126	256128	424018	309740	326261	325052	315831	138314	316648	220208	579152	208353	348486	211892	228471	200079	234717	330298	259179	329160	353322	257568	446361	287216	346885
	Fatty Acid Metabolism (Acyl Carnitine, Monounsaturated)	oleoylcarnitine (C18)	35160	LC/MS Pos Late	100001501	1423	426.358	6441392	38677-66-6		HMDB05065	8715382	10858517	9103601	12577763	8553410	19320290	13298622	8717647	14767750	13085686	12390573	12805404	9590144	23474922	10565632	14316520	12376867	12712201	11016915	9618710	5854319	10338994	6112588	16018316	9870720	14980942	11059622	12006391	11531405	8741945	17166512	12963915	14099316	19951252	7.45852e+06	18320998	14851761	9831369
	Fatty Acid Metabolism (Acyl Carnitine, Monounsaturated)	palmitoleoylcarnitine (C16:1)*	53223	LC/MS Pos Late	100009406	1357	398.327	71464547				2330944	1817766	1894424	4463652	1707880	4689826	3575310	1.51748e+06	3.86892e+06	3361752	3365529	2036849	1986885	4592534	2264939	3376845	2673556	2885240	2426302	1.50078e+06	1252060	1661786	1266128	5627153	2231490	2738166	3077233	2185233	3303814	1852991	5469416	2555769	2994615	3603772	1460379	4656443	3.11281e+06	2218334
	Fatty Acid Metabolism (Acyl Carnitine, Monounsaturated)	undecenoylcarnitine (C11:1)	63613	LC/MS Pos Late	100021131	1069	328.248					1609185	914719	1231226	1684945	677252	895394	1485818	873019	775630	1744040	1282513	461889	1863094	987596	1408309	1966447	1135341	961272	1398496	1292977	751970	632218	1485111	1823668	1081264	1264261	1125966	1533217	1029628	962639	1901915	903173	2114474	980597	1496425	1175613	1189008	617615
	Fatty Acid Metabolism (Acyl Carnitine, Monounsaturated)	ximenoylcarnitine (C26:1)*	57517	LC/MS Pos Late	100015836	1607	538.483					456765	1148825	551160	816572	595158	1141611	590702	685284	655122	759911	996283	1052539	864019	1593934	614465	941740	964451	763935	737212	1026672	413481	1053873	651659	1170201	699992	1250897	591788	706553	542975	635615	922041	1086050	903424	1003460	654074	883127	955775	911360
	Fatty Acid Metabolism (Acyl Carnitine, Polyunsaturated)	arachidonoylcarnitine (C20:4)	57518	LC/MS Pos Late	100015837	1353	448.342					347964	575007	324864	281125	305275	460830	307459	519368	396058	732371	375381	817593	259756	585785	485840	702072	599046	466595	151344	229551	263015	465217	183719	303841	359202	624780	309518	660435	354588	521342	474576	852193	383640	647867	480243	1.00171e+06	740952	439720
	Fatty Acid Metabolism (Acyl Carnitine, Polyunsaturated)	dihomo-linolenoylcarnitine (C20:3n3 or 6)*	57521	LC/MS Pos Late	100015840	1392	450.358					269481	387098	237005	250766	210950	316096	332461	302960	306606	478457	349876	542175	296947	610853	313488	536029	470704	321185	143725	234975	185965	333636	137967	297825	240894	432144	253018	402317	245778	334928	469728	542716	364478	481272	335131	678161	494985	285958
	Fatty Acid Metabolism (Acyl Carnitine, Polyunsaturated)	dihomo-linoleoylcarnitine (C20:2)*	57520	LC/MS Pos Late	100015839	1436	452.373					193353	434411	201505	339376	211355	467627	383520	251771	348592	370925	337765	543486	319231	907743	378635	538038	474628	319528	159698	246672	138562	383949	120017	401880	220887	320279	249732	306016	275011	277183	441322	445517	322386	545638	266008	750656	575765	241660
	Fatty Acid Metabolism (Acyl Carnitine, Polyunsaturated)	docosahexaenoylcarnitine (C22:6)*	57523	LC/MS Pos Late	100015845	1349	472.342					146358	243179	79351	188375		102464	72004	148139	203434	118053		105718	53346	293362	59790	78549	306557	78586	407741	78824		386014		238350	57801	158374	71853	118210	243464	153357	90187	136771	114358	323271	132001	98318	187443	136911
	Fatty Acid Metabolism (Acyl Carnitine, Polyunsaturated)	linolenoylcarnitine (C18:3)*	57511	LC/MS Pos Late	100015831	1310	422.327					394687	486333	373725	497587	422493	520762	374629	513650	522506	657162	595039	391052	255944	950548	466082	1042901	547392	310799	394189	309465	211780	613491	170115	599512	391429	629093	438412	529268	420578	528338	622915	502925	303893	747763	520313	1347094	687761	527151
	Fatty Acid Metabolism (Acyl Carnitine, Polyunsaturated)	linoleoylcarnitine (C18:2)*	46223	LC/MS Pos Late	100003151	1430	424.342	6450015	36816-10-1		HMDB06469	3872670	7199693	4741701	5210304	3761336	7146631	5886847	6268156	5232305	7906414	6092325	5.75856e+06	3647254	12027753	6390414	10067340	6.54388e+06	3272729	3593739	3.36404e+06	2593619	6.95708e+06	2099552	6642336	4.11436e+06	5891455	4938032	5943746	4261393	5956250	7155392	6.41056e+06	3708931	10112194	4819561	14277552	7.68253e+06	4.01854e+06
	Fatty Acid Metabolism (Acyl Carnitine, Short Chain)	acetylcarnitine (C2)	32198	LC/MS Pos Early	100000802	2282	204.123	1	5080-50-2	C02571	HMDB00201	369052384	284989248	356123424	412022912	346342784	472299008	386178048	252878496	359846624	337757920	272450528	303653376	331569696	622102656	427167328	632763392	325569920	331475520	338520288	213814672	319991776	290433152	294426048	411796768	363502400	321170048	366106016	346736768	379428192	257644960	249417728	385974048	422756256	479094496	251516112	555088832	372942880	318837472
	Fatty Acid Metabolism (Acyl Choline)	arachidonoylcholine	53261	LC/MS Pos Late	100009332	1390	390.337					499986	739828	285776	219627	419787	60828	453349	760460	304824	1549132	465916	153843	319624	76167	329027		926516	1001821	436132	606094	734124	617878	242561	137193	551651	1.02298e+06	222922	1133926	262050	219237	283847	727479	336051	992173	804981	177807	888693	1.0479e+06
	Fatty Acid Metabolism (Acyl Choline)	dihomo-linolenoyl-choline	53262	LC/MS Pos Late	100009335	1424	392.352					125274	137179	62571	101801			122024	126171	56956	236719	120195		123696				173069	189132	100354	181679	217198	152577			88311	208263	58860	275130	67808		52444	174730	152317	319348	181839		157948	208696
	Fatty Acid Metabolism (Acyl Choline)	docosahexaenoylcholine	53263	LC/MS Pos Late	100009333	1378	414.337					119041	331906	59700	165261				111346	99054	238492	98137		88595	48299	71194		259784	136926	403352	190662	187923	377585		108393	92223	213333	76729	175377	72771			146652	117619	446124	223169		182796	171220
	Fatty Acid Metabolism (Acyl Choline)	linoleoylcholine*	57463	LC/MS Pos Late	100015760	1388	366.337					817934	1.73125e+06	528087	741151	701979	84807	1148737	1129259	610157	2032305	1187150	215945	862359	278677	670269	111698	1222736	999182	1122731	1.7563e+06	978624	1656239	380919	409109	789412	1166908	511913	1261576	456800	345293	551103	1402808	792545	2885462	1820597	309876	1052256	1648455
	Fatty Acid Metabolism (Acyl Choline)	oleoylcholine	53260	LC/MS Pos Late	100009331	1449	368.352					368638	742371	232336	287922	306809	38816	498910	400797	300212	832790	616268	115813	398784	91694	288412		667605	1.03644e+06	557561	781859	671988	585833	201177	188361	459607	709285	165154	684183	303242	87696	308742	777740	344685	1291374	747406	115638	575299	848264
	Fatty Acid Metabolism (Acyl Choline)	palmitoylcholine	52944	LC/MS Pos Late	100009233	1482	342.337	151731				871451	1798489	532818	710333	617165	115299	1025681	987647	716341	1857038	1141134	239296	826359	210000	624578	82733	1356138	1371724	1062352	1512619	1320324	1538005	405523	389307	817000	1258162	466368	1277260	595674	262199	599940	1577041	876614	2471863	1688578	283807	1239816	1604731
	Fatty Acid Metabolism (Acyl Choline)	stearoylcholine*	57464	LC/MS Pos Late	100015759	1520	370.368					380797	885600	235010	339307	299863		564017	589126	237077	1041311	487018	88625	355826	76379	327376		707339	765723	592171	952138	624392	766769	169795	178428	339039	574589	254371	889182	206514	120559	253453	662206	349269	1243493	1000096	133897	620489	833982
	Fatty Acid Metabolism (Acyl Glutamine)	hexanoylglutamine	54907	LC/MS Neg	100001733	2780	243.135					185564	52732	208474	469658	98187	146758	352666	65558	298661	114401	181020	59948	49536		256099	66854	92624	71574	172314	130492	50025	73085	73771	795038	86381	53918	256564	95618	188439	58354	206020	123336	224693		98270	116810	168226	66246
	Fatty Acid Metabolism (Acyl Glycine)	3-hydroxybutyroylglycine	62064	LC/MS Pos Early	100020211	978	162.076					647492	468319	1044770	2156769	3173535	793400	2979391	370031	1.6019e+06	610074	1.75845e+06	433039	564070	1381076	2304020	956818	519599	175061	1021624	474318	441125	487477	492099	2670980	1.98314e+06	415859	1478954	243647	1570868	518602	1946072	587869	1178632	1083287	796668	1.0317e+06	602931	420519
	Fatty Acid Metabolism (Acyl Glycine)	N-palmitoylglycine	42092	LC/MS Neg	100003686	5580	312.254	151008	2441-41-0		HMDB13034	276496	233667	465275	498253	433243	225686	453141	188924	276210	252749	266462	358500	297231	313034	328444	221949	201498	269797	217389	225641	150377	236758	283495	544149	384095	178360	402751	228593	413393	162777	430120	432471	457433	291610	275298	230255	270867	180954
	Fatty Acid Metabolism (Acyl Glycine)	picolinoylglycine	63057	LC/MS Neg	100021198	1867	179.046	11788622	5616-29-5		HMDB59766	107363	102929	103190	95362	52769	94615	156769	166937	67252	182965	122273	135178	74825	101111	132761	213483	122673	99283	86347	92137	144531	131722	187502	105956	85288	116167	108322	101425	105748	144564	137944	132709	75124	114249	99963	149157	116938	171144
	Fatty Acid Metabolism (Acyl Glycine)	trans-2-hexenoylglycine	61798	LC/MS Neg	100019884	2707	170.082					51992	24310	140213	281357	235096	84684	458715	65556	345007	68322	120314			205778	282293	93254			118905					406186	266465		530132		235868		116309		76727	194396		148970	93154
	Fatty Acid Metabolism (also BCAA Metabolism)	2-methylmalonylcarnitine (C4-DC)	35482	LC/MS Pos Early	100001596	2440	262.128	53481628	149181-64-6		HMDB13133	453725	305285	247054	296189	272394	326710	409397	331010	197942	408597	373730	184516	281099	239896	417885	434965	330306	368695	327050	339080	375911	271689	250404	411469	283466	318984	401755	420424	246604	385825	405366	285657	291783	235985	380233	449713	399816	328493
	Fatty Acid Metabolism (also BCAA Metabolism)	butyrylcarnitine (C4)	32412	LC/MS Pos Early	100001054	2860	232.154	439829	25576-40-3	C02862	HMDB02013	8.29977e+06	8.13475e+06	18096766	7425624	4153856	5853478	4.11495e+06	5225486	3132410	4.18073e+06	6.6559e+06	7.05329e+06	5842467	7397171	5520910	9327835	5800107	14303714	7007216	3.3546e+06	7.84209e+06	8.07097e+06	12315782	6775003	4794152	5022833	3902161	6582869	3.52279e+06	3.90113e+06	6891608	7562918	6046306	5534539	5388438	7221662	6860389	12552658
	Fatty Acid Metabolism (also BCAA Metabolism)	methylmalonate (MMA)	1496	LC/MS Polar	418	3078.4	117.019	487	516-05-2	C02170	HMDB00202	8016804	3715112	6235617	9421145	7418448	14887935	10596489	8147098	10175170	11367299	18492688	8502931	5955165	4311516	15161148	14059274	8058173	7439000	7922565	8417340	7781490	3107337	7647753	11592186	10262150	20050024	10774034	7806383	66115544	9492210	17105352	19188308	6359638	4906289	11479247	9021148	8495085	10451951
	Fatty Acid Metabolism (also BCAA Metabolism)	propionylcarnitine (C3)	32452	LC/MS Pos Early	100001162	2590	218.139	107738	17298-37-2	C03017	HMDB00824	27535494	43551440	30778936	27080126	17300238	28336904	24337470	24547528	11119039	31186096	15553870	24987596	25832142	26450776	23699960	65084488	28382114	26757648	17868216	19679084	24438468	44300280	35836896	23933000	26200518	37498836	35561760	35512792	13492352	33925036	13560349	34860316	30285098	21145628	20188722	37377352	23744840	29431096
	Fatty Acid Metabolism (also BCAA Metabolism)	propionylglycine (C3)	31932	LC/MS Neg	100001150	960	130.051	98681	21709-90-0		HMDB00783	99469	181972	270310	196222	286411	257868	345539	138317		273888	334118	134444	446987	16763	161847		98723	48121		160905	118611	99064	284105	243976	504984	119830	866504	171829		289801	136032	339578	210358	44763	170127	35942	301784	160303
	Fatty Acid Synthesis	malonate	15872	LC/MS Polar	818	3447	103.004	867	141-82-2;26522-22-85-0	C00383	HMDB00691	36148112	29798870	22911698	23859826	35299224	37382576	41430080	26453368	25981436	25130872	27966670	19270632	25757308	18862082	29664920	28823304	25527044	36991028	28102126	27766994	26715636	26548872	30056162	22222072	28945872	27335468	20246560	14832188	9288391	16831628	22447636	26344050	27386726	30733766	28965890	31560072	27229820	33610456
	Fatty Acid Synthesis	malonylcarnitine	37059	LC/MS Pos Early	100001526	2086	248.113	22833583	853728-01-5		HMDB02095	52453		72694	154009	52750	91506	92430		103617	57293	71847	131983	80091	104389	68050	51364	56404		73522		82957	50641		74617		133615	94788	79726	43961	134305	104911	87386	84307	82682	88340	118393	71799	70477
	Fatty Acid, Amino	2-aminoheptanoate	43761	LC/MS Pos Early	100004542	3160	146.118	227939	1115-90-8			317747	589008	968352	571867	416992	538687	572156	1089259	315805	823300	1125395	400254	584560	561418	675419	554666	800658	321152	757526	361143	193634	395822	524140	587961	346807	444496	684624	535941	202924	683903	1.77383e+06	488285	487185	340982	605518	1007029	1007300	441960
	Fatty Acid, Amino	2-aminooctanoate	43343	LC/MS Neg	100004227	3385	158.119	69522	644-90-6		HMDB00991	221053	316417	380330	178662	209129	387602	304525	434866	145122	274735	294544	447844	463492	315985	225890	266495	436166	143459	199648	112091	95067	242629	230681	201582	211226	336208	282411	253588	43555	331615	299654	242034	227679	302452	283108	418695	424941	137272
	Fatty Acid, Amino	N-acetyl-2-aminooctanoate*	62059	LC/MS Neg	100020204	3943	200.129	95555			HMDB59745	507475	757850	1.52837e+06	642765	394544	1105224	775951	814468	473514	671578	2205591	2841390	993671	500000	722115	1314457	931950	371131	746004	445988	299323	665663	803016	663408	311474	1004616	588329	507668	212679	915102	1976086	1420393	439967	581470	1062434	1615882	870405	363444
	Fatty Acid, Branched	(14 or 15)-methylpalmitate (a17:0 or i17:0)	38768	LC/MS Neg	100002945	5695	269.249	17903417				14927170	7647363	24626054	41102560	19542776	12521090	17818066	12721221	38588864	18417724	14332368	20714180	17431224	24494992	18822026	23420616	8.0637e+06	15518637	8.30617e+06	12630387	7670127	7538221	14310330	42041600	22732084	11028196	30562448	17997196	26796162	8.38614e+06	10658630	20456104	37999264	13399166	12647919	18542004	9191950	8856230
	Fatty Acid, Branched	(16 or 17)-methylstearate (a19:0 or i19:0)	38296	LC/MS Neg	100002356	5993	297.28	3083779	2724-59-6		HMDB37397	1818170	960152	1577087	2554978	1528830	1381161	1433300	1210466	2330170	1485975	1329913	1667624	1441917	2190280	2234462	2688841	838873	1056600	714298	1615505	822576	912510	999779	2353944	1652343	1113026	2.03861e+06	1393148	2662001	746524	1131354	2403655	3.55912e+06	1563081	1130001	1172479	1077867	1092897
	Fatty Acid, Branched	2-hydroxyphytanate*	61702	LC/MS Neg	100004414	5751	327.291	189026	14721-68-7			2254177	1429593	842327	2803429	1324320	1320615	1.02344e+06	1019005	3795822	1.77121e+06	6438214	1776720	3441347	1236063	1263565	2771224	782197	4856083	2007006	2234035	1337391	896118	991907	3.87581e+06	1424628	1774165	1186158	1453376	5339043	831976	7.55274e+06	2864893	2533512	1170416	1.89728e+06	1.73027e+06	665286	2149915
	Fatty Acid, Branched	branched-chain fatty acid 18:0 (2)	62874	LC/MS Neg	100021015	5634	283.264					3178632	2861774		1110836	1637644	6871635		3187225	3231009	3560247	2526387		2335609			2291231	2991475	8060356	2785395	5182213		2382411				6.08224e+06		2131215	2251266	4057938	3259256	1901714	2587086			1.70055e+06	1574202	4476374
	Fatty Acid, Branched	pristanate	38271	LC/MS Neg	477	5773	297.28	123929	1189-37-3		HMDB00795	444424	490746	404831	443542	738576		795222	815893		598551	661362	373160	459075	701614	581189	410730		416058	411443	336069		363435	229980	374319	338650	406415	404939	413821	805587	262682	456549	882103	658673	531167	457782	264907	135647	415022
	Fatty Acid, Dicarboxylate	2-hydroxyglutarate	37253	LC/MS Polar	100002070	3352.8	147.03	43	40951-21-1	C02630	HMDB0059655	17281272	17918992	18439908	20189970	22225846	22079492	18691632	33026820	37547384	18438392	24389436	17084002	18412290	23647748	11881002	49732512	16066425	22685460	18763628	25701584	15330823	14721803	20676604	18321526	15219872	16113445	17497660	19214400	34112648	12221606	28088402	29878004	9138458	16924928	18229264	30292512	16047271	26531244
	Fatty Acid, Dicarboxylate	2-hydroxysebacate	63357	LC/MS Neg	100020378	1324	217.108	128458	103963-71-9		HMDB00424	72855	52382		175935	96658	108204	103603		65353	41184	127630	133759		77437	71184	82198	43876	69485			105998	109623	111389	118966	77674	86379	43157	80737	99336	33704	173246	185382		85364	33250	60178	51139	129372
	Fatty Acid, Dicarboxylate	3-carboxy-4-methyl-5-pentyl-2-furanpropionate (3-CMPFP)	61871	LC/MS Neg	100020004	4000	267.124	194501				10085252	12829675	15806514	18605468	10329273	11726763	12201389	12721757	13084038	15127020	18930372	8292202	11525515	8930147	13473440	13027491	9619237	9151327	19779668	11773125	9774096	14106195	9592249	23852908	6.61313e+06	8129064	10650927	11752745	11108077	12836549	17134582	7420853	11658918	11516119	11127182	14500578	15223892	12463845
	Fatty Acid, Dicarboxylate	3-carboxy-4-methyl-5-propyl-2-furanpropanoate (CMPF)	31787	LC/MS Neg	100001178	2800	239.093	123979	86879-39-2		HMDB61112	15065510	133716832	12572292	144748080	10108975	33195536	5678209	13942736	15166914	4.09871e+06	5074440	12734212	19450792	72432840	50652592	10739905	48569716	9385215	122537352	10373220	7483972	125461600	7486329	200051984	14428973	20751186	7939565	10498863	15246561	5380660	5214086	15591754	9390365	55853696	112844896	5179285	28480866	7370557
	Fatty Acid, Dicarboxylate	3-hydroxyadipate*	62069	LC/MS Polar	100004396	3131	161.046	151913			HMDB00345	900634	529515	1349499	1937178	1129823	1241021	1782506	1190379	1102503	574510	1937107	716770	318623	839419	832796	1210473	625305	413160	644188	377574		703352	1331126	2.01102e+06	664506	411998	1051830	808790		525655	1471550	1210443	345045	1127117	913813	1146224	558931	492065
	Fatty Acid, Dicarboxylate	3-hydroxydodecanedioate*	62915	LC/MS Neg	100001454	2252	245.139	16663321	34574-69-1		HMDB00413		45505	223108	304513	80466	110911	151580	48606	173099	125373	88424	97572	57078	393413	170489		49186	57104	51118		62162	81616	233439	222441	59728	56871	127297	89314	163898	71383	97269	174508	107258	126593	64596	128999	84232	63132
	Fatty Acid, Dicarboxylate	3-methyladipate	36749	LC/MS Polar	100001765	2865	159.066	12292	3058-01-03		HMDB00555	323580		191789	401676	203477	253306	334100	276643	381946		243858	354596	316089	418928	240554	293985	364088		459801		129167		165921	338048		164436	433432	209040	512122		243083	186578	284206	353968		183143	343287	498317
	Fatty Acid, Dicarboxylate	4-hydroxy-2-oxoglutaric acid	40062	LC/MS Polar	100002537	3073	161.009	599	1187-99-1	C01127	HMDB02070	743118	681982	1343014	1514986	1016145	742425	568121	637330	580278	913677	1731078	1593511	1.93904e+06	638146	723118	2191378	411210	907298	668186	1038000	1658563	861205	1698253	1763886	579931	555775	898613	542234	660950	513190	2078356	2.04362e+06	1157599	702711	697880	1427867	844997	758506
	Fatty Acid, Dicarboxylate	azelate (nonanedioate; C9)	18362	LC/MS Neg	2029	1276	187.098	2266	123-99-9	C08261	HMDB00784	135136		157756			173177			134165		268790		182276	142665		168798	155462				243044		168665				121523			87500	166447		214168			144483	87029	100736
	Fatty Acid, Dicarboxylate	branched chain 14:0 dicarboxylic acid	63191	LC/MS Neg	100021374	3849	257.176					924911	698203	280409	768458	544479	391724	419127	461545	1330208	869609	1.57486e+06	1.81083e+06	779450	702499	397480	698681	2757478	334954	580594	993194	929718	146851	347956	709511	379403	460910	461340	735224	703901	2261674	1650542	724516	1724121	705777	446658	432916	2739127	524483
	Fatty Acid, Dicarboxylate	decadienedioic acid (C10:2-DC)	63685	LC/MS Polar	100021711	2329.7	197.082					4024053	196405	158117	5177597	1828330	433214	2041419	1767443	1905393	1521733	5901501	3123741		986426	1813765	508548	1076576	2198835	1.02966e+06	662804	1278045	186376	139023	4981235	1714706	133360	1192973	2262829	1734253	946107	8320546	3582782	198574	472772	966062	1098167	1490813	1730214
	Fatty Acid, Dicarboxylate	docosadioate (C22-DC)	39837	LC/MS Neg	100002952	5291.8	369.301	244872	505-56-6	C19625		373842	411909	193639	219646	262298	185363	235446	354558	201069	231255	962773	244516	340842	187884	147453	238539	425980	442038	260552	339545	125261	196442	113236	130424	165602	480262	253568	320092	148677	227665	443080	188223	271231	184271	307326	407142	308596	485622
	Fatty Acid, Dicarboxylate	dodecadienoate (12:2)*	62276	LC/MS Neg	100020478	5146	195.139					2759008	4192255	3636600	5081663	1.83373e+06	3266792	4500894	2703916	4043339	6419950	2046873	2008784	1075938	5879135	3687062	5571166	2107356	2639005	2254815	2034449	911385	4460852	633585	5055011	2132518	2714671	4309263	3167589	3093675	3219501	2246543	2561783	1880787	4006461	2.77583e+06	6770448	3557815	4373862
	Fatty Acid, Dicarboxylate	dodecanedioate (C12)	32388	LC/MS Neg	100001102	2990	229.144	12736	693-23-2	C02678	HMDB00623	364724	136289	389053	1699150	602006	265343	830176	153197	453515	418241	330001	716850	277300	658060	668984	308163	738100	283507	124781	195514	293249	301480	360164	1.93349e+06	360027	168655	523313	364827	349899	605836	545555	661641	672002	374757	352582	642324	613222	244520
	Fatty Acid, Dicarboxylate	dodecenedioate (C12:1-DC)*	61864	LC/MS Neg	100019972	2700	227.129					103558	57956	98099	736940	57801	168317	122019	84935	180926	120850	146258	133005	213773	264562	179716	111510	61696	77674	52747		78147	90787	116330	596213	61649	134515	174687	321507	113518	63160	188702	175652	213367	123996	60925	95340	119801	325421
	Fatty Acid, Dicarboxylate	eicosanedioate (C20-DC)	39831	LC/MS Neg	100002951	5200.9	341.27	75502	2424-92-2			1153936	2082794	541875	690488	1101731	1133360	1242655	1813051	1169267	886846	1817908	1182552	2147387	905756	585922	1943118	1551494	2737514	1528687	1357568	606913	1121631	452470	937792	1054982	1998194	1483327	1792741	730720	883545	1545212	699201	901857	916613	1113378	1772611	1228608	1407139
	Fatty Acid, Dicarboxylate	eicosenedioate (C20:1-DC)*	62923	LC/MS Neg	100021105	5095	339.254					1.35763e+06	1660411	270639	900923	1503285	1509368	1311516	2.05664e+06	1581879	1932022	1433027	1056207	725364	744049	907407	3777628	1859485	1235826	1449690	1.40686e+06	1160442	1339366	243416	1050654	1325288	1.53767e+06	1440016	2484234	1203612	2100301	1156705	1468889	422430	1197104	1433147	4365367	1620738	1315026
	Fatty Acid, Dicarboxylate	glutarate (C5-DC)	396	LC/MS Polar	339	2900	131.035	743	110-94-1	C00489	HMDB00661	525637	601995	1091039	1666964	634179	925760	925975	1692633	517836	2213202	3616856	6371286	563942	3943958	755396	4082364	789807	7056580	1402799	937972	718493	460677	1548555	587516	546381		1581731	980499	1089639	2859107	7426638	7370462	678262	6.00058e+06	674307	3126784	1294100	1563719
	Fatty Acid, Dicarboxylate	heptenedioate (C7:1-DC)*	61866	LC/MS Polar	100019981	2816	157.051					1542348	750056	3078252	3093316	1485346	1915271	3881680	2583892	2502988	1653576	1183316	1118863	1679836	1031069	2663802	2239341	1362733	1041382	1329140	1156293	868447	742040	3209373	2984026	1881697	1103868	3267857	2318034	1028856	1046416	1240357	2026278	2916788	1370757	1.9907e+06	1798101	1.75755e+06	641897
	Fatty Acid, Dicarboxylate	hexadecanedioate (C16)	35678	LC/MS Neg	100001614	4615	285.207	10459	505-54-4	C19615	HMDB00672	449693	262394	691037	985290	476985	639703	789895	379508	691961	584149	339054	348762	585758	710921	603085	681611	303091	433121	279296	293246	358388	340893	486134	1063116	475376	210606	672929	834799	566256	843642	446270	597564	1109940	574710	430599	905179	654609	345692
	Fatty Acid, Dicarboxylate	hexadecenedioate (C16:1-DC)*	61862	LC/MS Neg	100019975	4380	283.192					280539	418088	262819	507793	269595	556938	481507	424462	527835	492757	828014	270474	792827	474396	383950	613213	306419	626611	252162	306838	297362	283346	321767	573794	260489	340404	289968	519614	403808	753547	633878	347377	832352	353771	416026	610571	430711	392703
	Fatty Acid, Dicarboxylate	hydroxy-CMPF*	62277	LC/MS Neg	100019794	1516	255.087					9164038	85930112	11705785	58102844	13121366	19965720	8847081	6798576	10914366	7912847	2947946	8902457	10289350	45931944	10153594	5982062	77683016	8666610	93790168	18116516	7790072	86106456	8891320	67337224	15833216	19663228	8800167	7746609	10659083	6847118	3.15127e+06	9539744	8938865	38329944	26443928	5075789	71801808	8052870
	Fatty Acid, Dicarboxylate	maleate	20676	LC/MS Polar	100000707	2640	115.004	444266	110-16-7	C01384	HMDB00176	2526251	2127071	3286397	4056265	2252370	3.61464e+06	3631765	2777635	2338220	7818081	2985790	2630854	2586635	1963159	3283057	3.26916e+06	2586030	3569753	1.97281e+06	2671862	18798542	2158923	4545053	3491773	2411519	2344059	3214462	2575493	4416080	2373938	2.94105e+06	7586341	2954841	2276197	2282276	3085839	3521913	12794110
	Fatty Acid, Dicarboxylate	octadecadienedioate (C18:2-DC)*	61860	LC/MS Neg	100019982	4676	309.207					582258	1191171	626847	807134	823934	956534	1350315	1034343	631587	954586	773483	402870	3224590	4480409	968398	20896340	729472	365021	667241	985587	1193872	1057710	337014	816041	670498	1354446	583564	999816	454983	912297	729164	513566	464453	1004725	650514	1205754	580169	743382
	Fatty Acid, Dicarboxylate	octadecanedioate (C18)	36754	LC/MS Neg	100001615	5043	313.238	70095	871-70-5		HMDB00782	852292	1092157	1330127	1085745	1348691	879846	1469799	885195	600434	931594	793525	1052204	652269	927518	630690	1058776	674243	1763932	783950	898680	535663	617255	655054	1146875	1098613	1247262	985299	1059325	439785	1734895	1594451	559224	1415366	876988	1088768	807220	1486353	891440
	Fatty Acid, Dicarboxylate	octadecenedioate (C18:1-DC)*	61861	LC/MS Neg	100019978	4875	311.223					3086760	4864410	3437737	4320800	3383743	6814082	5719646	3644414	5520947	5884288	3516658	2901745	5286143	7142093	4397982	15418622	5020142	3107280	2958092	3039494	3359798	3517017	4042166	4953283	3956426	3824720	4128658	5404430	2370702	20520782	6846809	5201831	32090540	4731110	5576904	9136184	13187598	5413994
	Fatty Acid, Dicarboxylate	sebacate (C10-DC)	32398	LC/MS Neg	100001211	1788	201.113	5192	111-20-6	C08277	HMDB00792	83478		100864	282241	96713	126632	166579	48341	198410	63900	100197	116217	115464	390289	134528	44311	79672	64343		48546	153498	52383	130058	290995	62931		156385	56965	114407	72202	131969	170862	100338	95234		76007	98944	68170
	Fatty Acid, Dicarboxylate	suberate (C8-DC)	15730	LC/MS Polar	100000016	2577.6	173.082	10457	505-48-6	C08278	HMDB00893	279001	144461	233116	366106	209474	258844	434996				379275	215099	262895	371617	337266	255950					229196	180665	413490	236575	316301	170026	429550			241240	349748	406372	342076		234721	154582	210391	186765
	Fatty Acid, Dicarboxylate	tetradecadienedioate (C14:2-DC)*	62918	LC/MS Neg	100021100	3148	253.144					342961		99104	1154686	270438	136805	253289	220904	400623	405261	576150	316155		345447	449899	179595	185578	324280	137188	114550	167805	70658		979259	284967		248006	410577	401080	191521	787929	484743	81988	154679	207629	314868	303341	230134
	Fatty Acid, Dicarboxylate	tetradecanedioate (C14)	35669	LC/MS Neg	100001613	3985	257.176	13185	821-38-5		HMDB00872	370511	237815	516684	1300771	326213	339808	412244	291087	851739	653725		548648	588613	657657	597711	511226	303359	390415	208042	177554	270519	271950	415306	1189330	306806	221293	496586	689362	731653	483174	539343	658410	921924	419715	377386	1078227	415051	329594
	Fatty Acid, Dicarboxylate	tridecenedioate (C13:1-DC)*	62919	LC/MS Neg	100002199	3051	241.144					1223067	623518	3026646	4450953	901561	1118431	1772865	1625594	2192775	2290579	1092532	1040909	1439580	1213504	2329823	954493	784059	836939	752141	686431	666903	696439	1820917	3444269	1333477	621500	1674667	2464187	1.64044e+06	1190102	1076996	2034506	2598433	1118583	1087328	1234220	1094122	506007
	Fatty Acid, Dicarboxylate	undecanedioate (C11-DC)	42395	LC/MS Neg	100001617	2440	215.129	15816	1852-04-6		HMDB00888	76900	57896		60254	79197	110695			124656	56392	170548	125385	147260	71383	79838	99545	126403		62648	64049	77159	56192	129690	99809		43559	36792	86623		41617	80857	123308	111451	49063	61318	79569	84686	97279
	Fatty Acid, Dihydroxy	12,13-DiHOME	38395	LC/MS Neg	62	5137	313.238	10236635	263399-35-5	C14829	HMDB04705	89915	45829	58585	88306	192664	68235	94627	97800	220993	201283	135346	69431		308169	119105	373748			151755			114928	32019	109723	197417	67793	195168	102735	150766	245558		160950	162342	184689	208492	391486	118696	141297
	Fatty Acid, Dihydroxy	2R,3R-dihydroxybutyrate	63109	LC/MS Polar	100002367	1543	119.035	13120901	759-06-8		HMDB00498	112826184	33250352	39609704	38706352	56679556	29605954	89484776	56709316	48215224	59783332	89027856	78067384	85673248	39969816	39578384	64691560	70305216	68109744	31267488	26866238	108213552	29185576	55151748	36766240	54456772	38414704	42994024	43980600	76658072	46345304	87041080	70913344	60686936	50267056	39713976	47566740	51738112	70624672
	Fatty Acid, Dihydroxy	2S,3R-dihydroxybutyrate	62950	LC/MS Polar	100002284	1660	119.035	10964471	5057-93-2		HMDB02453	88328784	65797708	51570520	52009728	27794144	98925416	60122136	101911728	57800744	80972688	63562696	108913344	47403960	108805536	37459212	124216256	52820860	36924548	65879652	45963548	56595540	73608184	57464404	58374236	44236328	78435240	38101752	65633584	87724816	80200296	49312916	174240896	66703600	94901280	47872160	125708896	47699872	51273336
	Fatty Acid, Dihydroxy	3,4-dihydroxybutyrate	62952	LC/MS Polar	100001730	2204	119.035		51267-44-8			7027614	5444622	7862834	8679560	12129067	5494864	7.46079e+06	6950357	4649418	6083236	11394304	8685689	5826117	7.18074e+06	6241853	6998410	5679215	5712771	5179384	5366847	11546720	5380214	7551463	9272128	5774685	5099235	7055545	5903903	8217786	6789592	12374009	13592630	7.21531e+06	8119751	6409078	6026102	5615123	5625269
	Fatty Acid, Dihydroxy	9,10-DiHOME	38399	LC/MS Neg	179	5180	313.238	9966640	263399-34-4	C14828	HMDB04704	63422	97805	115089	137028	155208	99230	132488	145896	207288	262599	127067	80419		324836	108916	286599	93484		74137			119336	53346	149457	159738	82809	123273	100342	151151	358166	114119	225289	272672	316917	270192	358737	176291	148272
	Fatty Acid, Monohydroxy	13-HODE + 9-HODE	37752	LC/MS Neg	100002196	5275	295.228	43013				959401	1403718	521286	551196	1716020	602921	1100914	888947	3294481	1.94914e+06	936847	874762	797871	1897129	536386	1166228	932518	876656	845704	994520	347298	452049	754510	1639813	1837571	869344	1303070	1087179	2247790	1398599	1088932	1227093	559329	665719	562555	1453205	1358949	1430908
	Fatty Acid, Monohydroxy	16-hydroxypalmitate	39609	LC/MS Neg	100002953	5236.2	271.228	10466	506-13-8	C18218	HMDB06294	952042	887608	1858750	2130041	1216676	929170	1168476	769463	1731748	974780	1209326	1037791	677060	1363469	970681	1112121	925676	882317	810344	480827	440470	973098	712721	2169113	1452983	685320	1356999	1114099	1079087	665241	1143046	1382712	984960	726437	582774	1520279	1143343	831050
	Fatty Acid, Monohydroxy	2-hydroxyarachidate*	61700	LC/MS Neg	100019892	5990	327.291	5225199				218454	248241	236669	244568	128030	283341	246021	215660	210019	170216	385682	261218	272152	196582	217886	219751	192249	252923	182093	245686	164794	184039	300149	205849	195570	205275	198769	158908	259830	126623	214260	259230	303453	179476	176126	150671	201321	288691
	Fatty Acid, Monohydroxy	2-hydroxybehenate	57663	LC/MS Neg	100015637	6384	355.322	193484				276890	212748	349237	377199	262347	488521	280174	337487	227012	194603	372551	453489	425096	381455	321524	332564	283711	330721	244371	360947	263249	313299	222362	362534	236773	423340	317141	303975	242910	227698	258601	341448	457720	368135	298452	195638	267785	422327
	Fatty Acid, Monohydroxy	2-hydroxydecanoate	42489	LC/MS Neg	100004089	4840	187.134	21488	5393-81-7			1724252	1514119	641376	1511964	1314126	2280868	1260327	1082756	1498865	1506270	1918010	1781541	2655493	1831644	1199000	1.78124e+06	979334	2148847	827206	1320274	1138812	2510773	423971	1334413	1358829	2837968	1105201	1103095	1243309	1785769	2114155	1697113	2144493	1834222	1439745	1179551	1394274	1.95304e+06
	Fatty Acid, Monohydroxy	2-hydroxylaurate	52916	LC/MS Neg	100008934	5211	215.165	97783	2984-55-6			292496	268515	152828	207335	430518	759065	445798	366853	497495	628824	566666	188064	268496	241797	311884	404744	352161	907191	438814	412290	357338	275496	137823	145995	373189	719760	461248	381268	499352	540502	598933	257431	212222	178878	266839	422318	464355	772876
	Fatty Acid, Monohydroxy	2-hydroxynervonate*	61698	LC/MS Neg	100015638	6345	381.337	5312783				975431	744226	779487	958988	769185	1280837	760915	929389	932610	743389	1146939	1201287	1147578	1217131	952836	777929	878030	896124	1.0261e+06	1084902	548991	787411	501366	1070318	694494	1053572	621004	873310	844422	614747	1.00718e+06	874756	1426359	1196495	751269	491573	836692	1066193
	Fatty Acid, Monohydroxy	2-hydroxyoctanoate	22036	LC/MS Neg	100000743	3736.8	159.103	94180	617-73-2		HMDB02264	1160894	547437	274675	487841	358525	474896	469612	804018	444338	567541	1.04786e+06	972448	661125	424937	400164	1.02867e+06	480946	734899	792581	453949	356151	500473	190786	386962	345313	628010	414702	499655	328312	720524	912134	558334	431025	395792	522917	980462	413679	861241
	Fatty Acid, Monohydroxy	2-hydroxypalmitate	35675	LC/MS Neg	100001579	5511.2	271.228	92836	764-67-0		HMDB31057	18783902	21305990	18583680	21139460	15468412	24748600	19929360	13278004	18706372	17905576	16507526	15802989	16148349	28644004	19510772	16079213	15210428	16461520	17102290	18156544	10805679	16984252	14560820	22208262	16251601	21529244	17524260	15176725	17325214	12007438	17984240	20759924	20757656	18962892	19092172	13043410	14854334	18887872
	Fatty Acid, Monohydroxy	2-hydroxystearate	17945	LC/MS Neg	1239	5695	299.259	69417	629-22-1	C03045		6.1075e+06	5.97638e+06	6499966	5952420	5.84891e+06	5813666	6.7581e+06	4386024	5744194	5257217	5715560	4680022	5.5722e+06	6760035	6580788	5117023	4681032	5.70805e+06	4.79248e+06	5.79327e+06	3829885	4485213	6114207	6058836	5142786	5743426	5541429	5.29051e+06	6360268	3.23472e+06	5.29994e+06	5.45834e+06	7028458	6.63421e+06	5.42812e+06	4069705	5.35732e+06	6919757
	Fatty Acid, Monohydroxy	3-hydroxydecanoate	22053	LC/MS Neg	100000997	4634.7	187.134	26612	5561-87-5		HMDB02203	1488430	1020582	2376706	2192982	588678	1775694	1768275	951539	1.97774e+06	2750931	1022696	1175104	716938	4116588	1843602	1951312	659400	1023382	810262	698224	735628	1001209	964971	1931330	687213	1036412	1456187	1083877	1949320	795266	1.23528e+06	1521770	1530474	2359814	1076653	1569309	1061194	1651880
	Fatty Acid, Monohydroxy	3-hydroxyhexanoate	53230	LC/MS Neg	100006367	1725	131.071	151492	10191-24-9			715799	440751	737753	806217	959789	869798	754441	640686	1249481	996847	640095	519503	541621	1.58736e+06	975942	935417	487945	627534	862450	366893	429878	540662	795917	918837	464623	483861	614956	606941	1411650	537646	700165	698726	889403	997276	598914	1251610	717006	764205
	Fatty Acid, Monohydroxy	3-hydroxylaurate	32457	LC/MS Neg	100001112	5175	215.165	94216	53941-38-1		HMDB00387	1877335	1340365	2149205	2367400	803058	1.86058e+06	1855596	903955	1.86726e+06	2.81331e+06	884411	1340892	769146	4133352	1.62663e+06	2953165	870494	1252960	682326	754981	490983	919858	638975	2.02235e+06	725938	938475	1627154	1138357	2.0208e+06	623539	1318765	1.65419e+06	1939723	2086050	1045524	1773554	1.14903e+06	2069506
	Fatty Acid, Monohydroxy	3-hydroxymyristate	21158	LC/MS Neg	100000882	5335	243.197	16064	3422-31-9			2454697	1.94084e+06	2642394	2717979	1291945	1591843	2230694	1503115	2676239	3430763	1849837	1721389	1449918	4979900	2166262	3419413	1296912	2174694	1469921	977488	840560	1451251	1261347	2687153	1172055	1256445	2225790	1692803	2497247	1158093	2141873	2585456	2875557	2615224	1790763	1868038	1712818	2824788
	Fatty Acid, Monohydroxy	3-hydroxyoctanoate	22001	LC/MS Neg	100000773	3446	159.103	26613	88930-08-9		HMDB01954	947969	555702	1483097	995363	462562	1196842	876212	630728	1315972	1515035	1.03669e+06	657969	495754	2250731	1067073	1242358	564645	613041	615506	365679	582538	613319	977192	982807	435255	693118	728904	735839	892774	721853	1050836	937697	866812	1403237	660326	1311469	796849	930161
	Fatty Acid, Monohydroxy	3-hydroxyoleate*	61843	LC/MS Neg	100019966	5508	297.243					9845870	15992072	7170778	9792327	12787133	24702752	10329089	7623063	16415335	16942512	17318112	10377698	10438032	13336961	8880190	17123156	10870634	23504990	11800919	12629265	2670844	6201491	4896413	9555299	8343719	20438406	9647241	9632565	16095222	6975922	18209212	10700701	9354890	8892974	8089433	11778818	6951218	11049140
	Fatty Acid, Monohydroxy	3-hydroxysebacate	31943	LC/MS Polar	100001145	2411	217.108	3017884	73141-46-5		HMDB00350	274350	126429	554799	731344	221572	358766	512981	203410	623896	302298	423200	233710	120159	861535	639465	250912	196573	165050			162904	238412	661339	752309	189503	163997	473718	246301		178618	298688	530480	160933	476846	121672	277709	242333	202613
	Fatty Acid, Monohydroxy	3-hydroxystearate	52938	LC/MS Neg	100008933	5674	299.259	5282907	45261-96-9			1.3005e+06	1.03091e+06	1020062	722335	412658	613246	1.13744e+06	1.10376e+06	1.63245e+06	670012	1413168	1465806	1.36897e+06	1240001	1297968	1167478	962202	1.05091e+06	1.04872e+06	816071	937970	1065722	873570	735128	455462		994319	1591949	1511291	577362	1.30564e+06	2.59586e+06	1288716	1347244	1.29465e+06	795425	700006	1027367
	Fatty Acid, Monohydroxy	9-hydroxystearate	47120	LC/MS Neg	100005834	5384	299.259	9570127	25498-28-6		HMDB61661	1005165	692446	703913	1410334	1731481	618017	1075361	515255	4818997	1090467	2108713	916971	616440	1157768	531333	1531810	446733	641252	450341	815014	362112	670312	242733	1603270	1660520	527822	1288744	533184	3.29347e+06	459318	1588836	817379	877593	542946	525817	984481	306192	720264
	Glycerolipid Metabolism	glycerol	15122	LC/MS Neg	1254	758	91.0401	753	56-81-5	C00116	HMDB00131	6.00887e+06	3609966	4240086	11415165	11827863	3985665	8740208	3080622	11891097	5.19013e+06	7108246	3051326	4108610	8950649	2527834	11559134	3384178	5730769	5513788	2568716	2349084	3240181	4814431	15717541	9350499	2231789	9533162	3267953	7288354	3331741	8296461	3361129	6181275	3545429	2579695	19187188	2166971	5910498
	Glycerolipid Metabolism	glycerol 3-phosphate	43847	LC/MS Pos Early	100000258	580	173.021	754	29849-82-9	C00093	HMDB00126	189183	119684	144907	100703	71981	258749	161288	50309	65686	83153	131927	149555	160128	196718	198533			322814	87791	81651	219347	194631	137000	102064	88526	163236	121476	114709	120684	152531	113083	86295	177139	118599	140967	142049	80636	213728
	Hexosylceramides (HCER)	glycosyl ceramide (d18:1/20:0, d16:1/22:0)*	57595	LC/MS Pos Late	100015882	3414	756.635					600449	1133405	1086867	1161173	1177526	697207	1177443	630417	643961	873127	1420678	1090398	1755200	630383	699391	688895	625617	913625	1214933	946955	569782	1042009	891316	1324742	1113855	614604	1036863	688046	719200	760413	1569601	1025287	1357013	524097	665178	785525	732114	873173
	Hexosylceramides (HCER)	glycosyl ceramide (d18:1/23:1, d17:1/24:1)*	57448	LC/MS Pos Late	100015751	3667	796.666					52580	95192	34432	105949	127708					79210			238325		176625	30496	44617	54819	75078	167519		20840		252064			103881		68109		346609	86175			140169		45984
	Hexosylceramides (HCER)	glycosyl ceramide (d18:2/24:1, d18:1/24:2)*	57453	LC/MS Pos Late	100015745	3380	808.666					476017	734348	454785	1194152	942555	437697	830931	680467	665238	657920	1846773	901119	1.01653e+06	453469	1026225	622878	525121	621769	1055911	910781	381905	628384	485444	1310196	1.0101e+06	439794	912495	726837	625488	593013	2176381	688586	875872	523665	825016	759988	555584	650036
	Hexosylceramides (HCER)	glycosyl-N-(2-hydroxynervonoyl)-sphingosine (d18:1/24:1(2OH))*	57444	LC/MS Pos Late	100015752	3839	826.677					454175	345828	349580	1063917	1186187	700253	1195337	708194	548211	438833	1138610	377532	1803184	665915	645951	785585	780238	1032749	1.03844e+06	1410380	390357	291839	321093	829486	1026265	450465	873867	610214	443595	465652	1233058	570507	1527770	1021465	571914	1077479	579942	1170311
	Hexosylceramides (HCER)	glycosyl-N-behenoyl-sphingadienine (d18:2/22:0)*	57421	LC/MS Pos Late	100015625	3420	782.65					547104	1052083	817453	1144613	1100849	796098	1118685	690030	604756	828612	1749080	1013343	1552177	687154	970626	784528	664565	853756	1273258	1123587	493763	973621	764383	977187	867338	691814	1120939	758717	543521	657917	2261842	890871	1050912	550269	823226	925027	716586	825078
	Hexosylceramides (HCER)	glycosyl-N-nervonoyl-sphingosine (d18:1/24:1)*	57369	LC/MS Pos Late	100001878	3990	810.682					2467350	3309607			3.98561e+06	2293098	3021115			3239427	7045516		3838259		4606173	2726060	2736793	566593		4885838			2578891	4848656	4953455				2613256		8068716	4377434			4700674		2947716
	Hexosylceramides (HCER)	glycosyl-N-palmitoyl-sphingosine (d18:1/16:0)	53013	LC/MS Pos Late	100009272	2623	700.572					2792948	3.51221e+06	3089639	4731505	4132486	2423374	4083366	3385279	2289592	3344512	5133838	4217074	4315908	2143181	3.45595e+06	3085958	2639277	1.85806e+06	4126660	4431144	2500277	3474208	2674788	5423632	4418111	2373601	3907174	3312695	2235224	2757622	5999724	4998647	3917819	2804974	3632190	3414201	2709379	2101473
	Hexosylceramides (HCER)	glycosyl-N-stearoyl-sphingosine (d18:1/18:0)	52234	LC/MS Pos Late	100001882	3053	728.604					527848	854289	825760	1310996	976682	438605	1065852	528918	672448	661417	875594	911615	1385000	444551	611333	620679	453684	806012	955517	738678	526370	878607	724907	1469481	975332	514976	1053563	618451	683848	526817	1075343	817138	1282067	458983	506631	812551	477169	1026840
	Hexosylceramides (HCER)	glycosyl-N-tricosanoyl-sphingadienine (d18:2/23:0)*	57445	LC/MS Pos Late	100015748	3724	796.666					143950	293771	221250	404750	436349	178287	581002	230036	270877	266055	1064260	236397	568175	118485	431909	284613	160069	327604	301933	441835	103598	255742	201250	441006	154404	153372	423417	238559	269210	187792	885080	298889	760028	150036	393540	313979	264944	367577
	Inositol Metabolism	chiro-inositol	37112	LC/MS Polar	100001859	3191.2	225.062		643-12-9	C19891	HMDB34220	1.3318e+06	2370653		855470	400611		1324825			383339				7496327			1480922	421999			9710957	1421936								640237	870674	2318202		375371			3476128	601716
	Inositol Metabolism	myo-inositol	1124	LC/MS Polar	363	3506.3	225.062	892	87-89-8	C00137	HMDB00211	17251804	11731550	17794552	18053740	10291910	24165336	30371032	11472178	6795936	11780726	13988186	14285298	17497528	33621200	21191956	18670546	10435884	27650652	20130292	33688884	36583496	7770305	27618854	17811838	19627828	17917736	23760652	10686553		11738961	25599280	19290884	15247424	24576296	29993008	17327404	13467895	27143490
	Ketone Bodies	3-hydroxybutyrate (BHBA)	542	LC/MS Polar	254	1480	103.04	441	625-72-9	C01089	HMDB00357	33365336	29818790	83724432	170497872	52515004	375275968	161848272	67475792	206532400	121472312	34548696	48741312	41582740	636425600	167764960	124974632	120185512	41398844	93598520	41613324	26547214	45517904	40057136	173655936	119653840	58965200	282380032	67156136	134961056	31598872	26262904	72638640	90033416	364814624	53418476	201497920	211941536	54937012
	Ketone Bodies	acetoacetate	33963	LC/MS Pos Early	1218	1062	103.039	96	3483-11-02	C00164	HMDB00060			544440	751922	586825	2377835	456218	541140	866173	553490		552111		2263760	796635	423395	716919		462498				355914	823608	798276	303047	1271331	370087	574462			737568	764282	1877347	641174	1469137	1245439	375197
	Lactosylceramides (LCER)	lactosyl-N-behenoyl-sphingosine (d18:1/22:0)*	57422	LC/MS Pos Late	100015623	3842	946.719					346591	501009	423258	725501	853224	555049	391308	509246	719494	625846	535587	401632	622703	456788	342499	2449875	640743	495527	596325	560589	220705	341704	412941	812735	993089	506947	541633	450625	608738	455805	668445	638615	499247	422470	466703	1005853	465817	564035
	Lactosylceramides (LCER)	lactosyl-N-nervonoyl-sphingosine (d18:1/24:1)*	57370	LC/MS Pos Late	100015620	3778	972.735					1255769	1896835	982276	1582137	2064972	2000276	1532801	1351230	1547605	1.88203e+06	1.97963e+06	1777405	1248110	1232333	1109211	2710433	1464338	1201444	2122747	1608005	953275	1774343	1025931	1739273	2344786	1852400	1671374	1484932	1359000	1795224	2426171	1710817	1217846	1246042	1193258	1688838	1587206	1247625
	Lactosylceramides (LCER)	lactosyl-N-palmitoyl-sphingosine (d18:1/16:0)	53010	LC/MS Pos Late	100009030	2527	862.625		4201-62-1			5270268	8181365	4633851	6230653	7.46552e+06	6220588	5900201	5674147	4691007	6820938	5613161	7038243	3.58572e+06	4621642	5674788	5455672	4221325	3711620	7.11793e+06	6.47143e+06	5015719	8239435	4754756	5940603	8043812	6470464	6738884	6602131	4.07128e+06	6.73427e+06	6.74422e+06	6989646	4140570	6084941	5199007	5812721	4622180	3986777
	Long Chain Monounsaturated Fatty Acid	10-heptadecenoate (17:1n7)	33971	LC/MS Neg	100001278	5555	267.233	5312435	29743-97-3		HMDB60038	25246360	10491201	28107356	72517016	36225656	19367660	24842190	10063177	57977124	26933952	20315622	22003920	14263898	51099496	18775448	38575956	12750837	20205560	10545817	13861626	5371200	8836160	10856688	88982136	36768108	9120844	41882688	15562305	47507024	6979039	13375083	24178068	26791472	15568673	11220709	37966176	13208837	8966809
	Long Chain Monounsaturated Fatty Acid	10-nonadecenoate (19:1n9)	33972	LC/MS Neg	100001277	5780	295.264	5312513	73033-09-7		HMDB13622	10333698	5834385	14473087	25289548	14213394	10149158	10313780	6505979	18842500	11918938	8645509	11392560	7923545	20318680	14054538	17799272	6233778	7789442	5.38138e+06	7077731	2974119	4280729	6433378	29707666	13134377	4985978	15212487	7974507	17160204	3383775	6232989	14670735	16538107	9111685	7119678	12844671	6579228	4803203
	Long Chain Monounsaturated Fatty Acid	eicosenoate (20:1n9 or 1n11)	33587	LC/MS Neg	100001335	5950	309.28	5282768		C16526	HMDB02231	28672304	21323310	44254600	48873004	50982496	53216112	23107224	21510018	59425884	42139824	26243332	40119452	20596816	117385536	41577632	50921032	28020144	25225072	30025820	21437516	5690703	17585510	16126796	72309104	41784640	26639356	36772764	21533324	52746264	10952661	16114075	42276392	39061488	39582368	16143666	43081812	25604830	16365429
	Long Chain Monounsaturated Fatty Acid	erucate (22:1n9)	1552	LC/MS Neg	1087	6355.6	337.311	5281116	112-86-7	C08316	HMDB02068	9640455	3659100	2697485	3424145	5660164	8142043	3359294	2591932	3858820	4870983	5115766	3307072	3762799	6954242	5626563	7739342	7330743	3270747	2681657	8872567	1399525	3822346	2369746	6316869	4631627	8505891	4276957	2950678	4830991	1426907	3346210	5959031	3164405	5316038	3308589	2227533	4350802	3178287
	Long Chain Monounsaturated Fatty Acid	myristoleate (14:1n5)	32418	LC/MS Neg	100001198	5346.9	225.186	5281119	544-64-9	C08322	HMDB02000	30361672	11391130	22695744	91643416	38541572	21203206	25943504	9289669	94073320	33275454	35654604	19790576	13707497	50828868	16676170	32551468	7743248	19764460	8593178	12785575	5668082	7369786	7416801	90310024	37644988	8965752	45224600	12457881	69625272	7120695	26439560	23246850	23873770	14423181	11472997	35506040	10182958	12356033
	Long Chain Monounsaturated Fatty Acid	nervonate (24:1n9)*	52674	LC/MS Neg	100001231	6804	365.342	5281120	506-37-6	C08323	HMDB02368	5135211	6111605	4580997	6640144	5416532	7959127	4815276	4870725	5698776	4743869	6718648	6340762	4785549	6749578	6509342	7367796	5994853	7.09769e+06	5581315	6589646	2458420	6588538	2544912	8439920	5488357	7814613	4634178	5415486	5955146	3062188	5.66239e+06	7147643	5117324	5.66421e+06	5136875	4834386	5219070	5406372
	Long Chain Monounsaturated Fatty Acid	oleate/vaccenate (18:1)	52285	LC/MS Neg	100008930	5655	281.249	445639;5282761;5281127				2605988608	1658313856	3674578176	5042889216	4060562176	3857968128	2614202880	1686599936	5154753024	3910984960	2453187840	2969354752	1651879680	6348999168	2857283072	4490214912	2144386304	2419874816	2071112576	1528933632	650468736	1444093568	1344343296	6135740416	3952595712	2033977728	3690950656	2015187328	4233124864	1270482560	1629938560	3093351680	2644234496	2644378368	1507454208	4711809536	2120963968	1575677824
	Long Chain Monounsaturated Fatty Acid	palmitoleate (16:1n7)	33447	LC/MS Neg	452	5475	253.217	445638	373-49-9	C08362	HMDB03229	307684672	119725624	248198336	1002308416	561098688	207113584	279100416	92936984	1146401920	332486400	373847872	275407168	147792656	674700096	185416288	324134976	143089392	267384896	116089056	117060608	62037964	112358648	91661328	1224830336	595733120	89786136	500338816	120489968	806007552	81284568	263394432	261705760	247465824	163708464	109067448	481302080	142343920	106795368
	Long Chain Polyunsaturated Fatty Acid (n3 and n6)	adrenate (22:4n6)	32980	LC/MS Neg	100001193	5678	331.264	5497181	2091-25-0	C16527	HMDB02226	22442504	7498049	23221264	28615888	25800702	23509560	12864636	9358975	26692276	25078684	9764942	19928356	5180537	29208752	23043762	25054500	7.44397e+06	24708624	4426955	6028521	4840253	5438274	4378791	35464208	31217010	8232034	12870673	11939750	25673670	3802754	8644349	15792663	11795132	7534020	6326714	21046128	7855793	11342371
	Long Chain Polyunsaturated Fatty Acid (n3 and n6)	arachidonate (20:4n6)	1110	LC/MS Neg	229	5535	303.233	444899	506-32-1	C00219	HMDB01043	71847360	76872144	82297584	74455048	89144424	78160704	56967212	62074092	103607760	126774968	48236976	63600844	35956344	72920064	69557000	106403240	64342884	85927024	34994592	44272720	29027968	50092152	27020812	97810824	95150936	69220840	69986896	76629216	84230480	37744968	50462184	92379224	60185504	57224136	50661832	78223232	62354488	113070152
	Long Chain Polyunsaturated Fatty Acid (n3 and n6)	dihomolinoleate (20:2n6)	17805	LC/MS Neg	1231	5730	307.264	6439848	2091-39-6	C16525	HMDB05060	21514136	19561244	31311512	42093476	33066132	22337010	17872936	15504586	42505892	27744940	18307656	28444314	13804346	59567140	24654320	39548872	17177632	16767871	13035358	11800929	5130105	16429325	9865312	51556680	30901068	11411698	27647358	16618184	38561248	7740575	13415666	36351260	23117860	24774492	14094830	33207316	17455512	12894527
	Long Chain Polyunsaturated Fatty Acid (n3 and n6)	dihomolinolenate (20:3n3 or 3n6)	35718	LC/MS Neg	100001739	5596	305.249	5280581	17046-59-2	C03242	HMDB02925	24835708	19675426	28489938	38503852	30507932	20881144	18623176	17667176	36542416	34901700	20265282	25979944	16841542	35711128	20916300	34464796	19696188	23099032	13387665	14286490	8750845	15061051	9506846	49531824	29001614	17938704	23205104	23665012	31683116	9762506	14983442	30133296	29522082	18939410	15407080	27875706	19605498	22981524
	Long Chain Polyunsaturated Fatty Acid (n3 and n6)	docosadienoate (22:2n6)	32415	LC/MS Neg	100001182	6034	335.296	5282807	7370-49-2	C16533	HMDB61714	797841	795471	1195593	1506946	1345611	1044342	763129	658433	1340440	969730	929008	1339866	689053	1.88764e+06	1041372	1730511	866919	1070189	548971	700418	292042	797248	400649	1.77021e+06	1090378	701837	860682	768782	1363936	360466	698320	1579887	872105	1247985	581127	1112805	771962	704573
	Long Chain Polyunsaturated Fatty Acid (n3 and n6)	docosahexaenoate (DHA; 22:6n3)	44675	LC/MS Neg	100000665	5525	327.233	445580	6217-54-5	C06429	HMDB02183	49024772	70636848	35495872	73230376	32137408	42381196	30509632	25131956	68986272	41611856	22469708	30436632	22017456	91901296	28016152	41475840	41976168	39500112	55011980	25541068	15705832	65830832	9777374	91392480	29700914	33555620	39610140	28590086	73507224	15836027	26728388	46870416	40110936	55166568	26344288	25798332	34639884	41379916
	Long Chain Polyunsaturated Fatty Acid (n3 and n6)	docosapentaenoate (DPA; 22:5n3)	32504	LC/MS Neg	100001181	5571	329.249	6441454	2234-74-4	C16513	HMDB06528	12373332	25659542	17715116	29060536	18183940	12829696	10112656	7.23751e+06	17312500	16024408	9077723	12354852	5106880	28019272	12103723	18422318	11341927	13363742	10417383	8211710	3552526	18778824	4471380	39556220	15572879	8391635	15390556	10490817	14834731	4680474	10062310	18113894	11112448	11064062	9530792	12291592	10850704	11121523
	Long Chain Polyunsaturated Fatty Acid (n3 and n6)	docosapentaenoate (n6 DPA; 22:5n6)	37478	LC/MS Neg	100001580	5624.5	329.249	6441454	25182-74-5	C16513	HMDB01976	11129166	4690559	5244997	8.26679e+06	8.12862e+06	5936691	6702339	6.04533e+06	10980356	9429745	6483700	6.35952e+06	4447327	7427617	8.27805e+06	8157689	4112188	7001809	3583250	3015533	3559289	3409616	2070906	11808973	7.80496e+06	5020335	8369599	8618351	13791287	2910115	5449764	10317181	7.18349e+06	5095829	5176797	7807166	4602914	9446739
	Long Chain Polyunsaturated Fatty Acid (n3 and n6)	docosatrienoate (22:3n3)	32417	LC/MS Neg	100001195	5823	333.28	5312556	59708-86-0	C16534	HMDB02823		376360	676662	1297800	1084103	968645	218254	613180	876474	481374	481768		429404	912751	385383	1228255	815672	336268	233346	261861	204346	372964	148426	1479263	1072096	303117	510916	664445	1132197	185828	642742		1145888	468311	363412	1068859	372557	496414
	Long Chain Polyunsaturated Fatty Acid (n3 and n6)	eicosapentaenoate (EPA; 20:5n3)	18467	LC/MS Neg	2050	5450	301.217	446284	10-2005-9;10417-94-4	C06428	HMDB01999	6079260	38243604	6851882	16641729	8075435	6011070	3337750	4970522	12833772	7876136	4080490	6095097	2766070	20686684	7.83046e+06	7984879	9162948	8865056	9037519	4433560	2327886	20250136	2114032	29371930	7.5022e+06	3941606	5430178	5233136	10252647	3218847	3798690	7716947	3832014	7702303	7.61317e+06	6.79861e+06	6176182	8424887
	Long Chain Polyunsaturated Fatty Acid (n3 and n6)	heneicosapentaenoate (21:5n3)	57658	LC/MS Neg	100015797	5514	315.233	11998573	24257-10-1			36435	838635	121755	593270					192965					608419	114186		203482	154322	273434	37679		318301		842019			92785		140835					200186	141323		114088
	Long Chain Polyunsaturated Fatty Acid (n3 and n6)	hexadecadienoate (16:2n6)	57652	LC/MS Neg	100009394	5398	251.202	13932172	28290-73-5		HMDB00477	4.08891e+06	3743096	5398595	15578327	9017707	4466093	6917486	2867382	12314808	9590408	5092633	3174851	1574220	16642041	5761248	13712006	2738343	2551037	2330521	1816442	1343277	3255175	1480747	16357036	8926164	3086874	10034066	3837360	9636128	1823613	2988401	3622847	2521713	4233892	3.84833e+06	10451477	4866192	2761266
	Long Chain Polyunsaturated Fatty Acid (n3 and n6)	linoleate (18:2n6)	1105	LC/MS Neg	180	5535	279.233	5280450	60-33-3	C01595	HMDB00673	1103363456	909368640	1784787456	2544192000	1986682368	1345127808	1108958336	842131072	2355708928	1908075136	951009280	1111224960	550006144	3211830016	1104594432	2765532928	878310784	791807808	737214976	585245632	242991936	844176000	443322144	2992372736	1945156096	772570624	1762013056	938048320	1792425216	605691584	621491264	1248418560	810136064	1322324480	721846976	3074534400	913650240	747661056
	Long Chain Polyunsaturated Fatty Acid (n3 and n6)	linolenate (18:3n3 or 3n6)	34035	LC/MS Neg	100001337	5450	277.217	5280934		C06426	HMDB03073	114839512	84008096	160525808	288959904	262992352	88776664	87030032	70075216	314053152	177961136	94616696	97752896	46193040	377116288	95201904	328382304	89415648	68386528	83462712	65767580	19405282	97840592	36464036	318563328	225520496	88637296	161619920	76124984	224068240	59359244	54074520	103757608	67968968	107830896	68335144	430997312	87272496	103732896
	Long Chain Polyunsaturated Fatty Acid (n3 and n6)	nisinate (24:6n3)	57810	LC/MS Neg	100015785	5657	355.264	11792612	68378-49-4		HMDB02007	929014	1153003	372435	800476				114600	846289		262212	451089	238778	334945			265091	1238169	348213	221457	477045	1172474	90865					118501	642513	194370			400456				312723	1177338
	Long Chain Polyunsaturated Fatty Acid (n3 and n6)	stearidonate (18:4n3)	33969	LC/MS Neg	100001229	5395	275.202	5312508	111174-40-4	C16300	HMDB06547	2134673	1734192	1880780	3125092	4725645	1191118	1037237	1007389	3940406	2133141	1364153	1397214	646448	4420671	969211	1407099	1.46444e+06	2476887	971341	679175	498675	1502677	407905	3598593	2458661	641195	2.00143e+06	999723	3151328	690004	913742	1816822	932866	1707956	538249	1109359	1095248	2263064
	Long Chain Polyunsaturated Fatty Acid (n3 and n6)	tetradecadienoate (14:2)*	62850	LC/MS Neg	100020343	5292	223.17	5312409	39039-37-7		HMDB00560	8.23236e+06	6178720	6590444	12017768	3970476	10221200	9025637	3.93853e+06	10070568	17245444	6141063	4384745	1674204	22453236	7398294	12331546	1986311	5186659	2839231	3408482	2.01117e+06	3880447	1.04008e+06	11104549	5.64489e+06	4668441	7904887	5605149	10064020	3682902	5.41943e+06	6579668	3.42345e+06	8693012	4994187	9814645	4408159	7441513
	Long Chain Saturated Fatty Acid	arachidate (20:0)	1118	LC/MS Neg	893	6240	311.296	10467	506-30-9	C06425	HMDB02212	12740313	15249021	11931567	9468320	16425767	20790830	10984537	10628439	11507851	16400076	14302750	12242002	11503114	18541030	14566708	19903756	12582002	10279986	8391580	14653364	6995545	8533727	12707889	13756420	14702314	10597721	8786131	9141804	11726842	7778971	9918668	19729044	10797904	12211082	12043613	12142795	11870850	11171848
	Long Chain Saturated Fatty Acid	behenate (22:0)*	12125	LC/MS Neg	314	6745	339.327	8215	112-85-6	C08281	HMDB00944	4030204	6041967	4.02107e+06	2774675	2680730	4899857	2254704	5.77742e+06	2470249	3089459	2.96209e+06	4547531	2452808	4875613	2487307	4283486	3876218	3240187	2529100	3291498	2528376	3814267	2161374	3022002	2316805	3.69815e+06	2185470	2864675	2278756	3.43049e+06	2838410	4108364	2441029	3.49265e+06	2506178	3025856	2537062	3679891
	Long Chain Saturated Fatty Acid	margarate (17:0)	1121	LC/MS Neg	891	5731	269.249	10465	506-12-7		HMDB02259	47799932	33131614	70939712	86025608	55211420	49954484	40432708	31107924	56103460	53785720	30979274	40817676	33126876	83433728	52763848	92058528	32859444	36882656	26837464	32990024	15059046	25456732	34269672	92655912	56667376	24587360	56710808	38756484	55060512	18904288	21106260	60355864	57591168	37192544	32364056	72204456	34840240	25734408
	Long Chain Saturated Fatty Acid	myristate (14:0)	1365	LC/MS Neg	519	5440	227.202	11005	544-63-8	C06424	HMDB00806	166900576	98683208	258198256	497788832	324476672	141013024	183837696	100516216	444376000	263419120	150223184	214351872	154226368	378204928	161605568	323079168	144083472	165933440	106392888	93684432	52533460	78616680	126003944	611993472	283939168	75396272	271599488	115896752	311779328	81612560	109597912	208063712	238639200	112868176	119142640	430695744	139907728	85819184
	Long Chain Saturated Fatty Acid	nonadecanoate (19:0)	1356	LC/MS Neg	892	6068	297.28	12591	646-30-0	C16535	HMDB00772	2652462	2420194	3566672	4163593	3899895	3565056	2383177	2751686	3.64908e+06	3698918	2464368	3652345	2417801	5269981	4768341	4297058	2451502	2497192	2248041	2590485	1459921	2.0508e+06	2472353	4826175	3.32531e+06	2399773	3016374	2681222	3939758	1843425	1.81711e+06	4669623	4276277	2932990	2.84711e+06	3368744	2417794	1980249
	Long Chain Saturated Fatty Acid	palmitate (16:0)	1336	LC/MS Neg	424	5618	255.233	985	57-10-3	C00249	HMDB00220	2127201024	1453895936	2992687616	3948036096	2881332992	2187126272	2054151808	1424655744	3503369984	2626376704	1840038784	2477900544	1618268800	3819384576	1949002112	3275245824	1616484224	2226313728	1473385984	1197309824	891693952	1284576384	1351220864	4720423936	2780475904	1262323840	2698880256	1800891648	2953998080	987267840	1262130432	2663594752	2281897472	1672601216	1331397632	3653084928	1666618240	1793074304
	Long Chain Saturated Fatty Acid	pentadecanoate (15:0)	1361	LC/MS Neg	980	5521	241.217	13849	1002-84-2;10002-84-2	C16537	HMDB00826	41572380	31505580	61400816	84954592	56765500	42935240	47620596	33265244	74530264	62101928	35601160	43773200	41973856	62769120	43414188	66437132	30089138	37633208	33440222	30930720	19338452	23952014	35700300	102397472	52870924	29367252	65386564	36938000	57121580	27747408	29803454	48959520	62796200	34835952	35451336	77360536	29989036	22679750
	Long Chain Saturated Fatty Acid	stearate (18:0)	1358	LC/MS Neg	439	5872	283.264	5281	57-11-4	C01530	HMDB00827	1006455872	877525952	1608316672	1344713856	1210453376	1063109760	1019804672	963668352	1238400768	1121979136	864566784	1173436416	824450048	1507114752	1226515456	1491558144	788374080	924544256	699016640	751284800	519232448	737888512	750345792	1464551040	1098415104	762432384	1199524736	984843136	1228233984	561847360	675050496	1470841856	1227252864	997866368	833436736	1177843712	817948096	886014592
	Lysophospholipid	1-arachidonoyl-GPC* (20:4)*	33228	LC/MS Pos Late	100001551	1460	544.34			C05208	HMDB10395	19340984	29227820	23325490	10608182	29260090	33381380	16240326	30527760	28663136	50341024	25091856	36862636	21972434	12966557	33650292	21688168	38587848	55573716	14772953	60141116	20008062	25389256	19272668	14365411	29746356	43744580	15717074	31134294	23063628	38895748	32535354	41020568	28587578	15089694	30901304	32220086	38332320	44637512
	Lysophospholipid	1-arachidonoyl-GPE (20:4n6)*	35186	LC/MS Pos Late	100001571	1470	502.293	42607465			HMDB11517	3856715	3810495	3703699	2831131	3664793	4156028	2674687	4286036	5139136	5579079	4.0703e+06	6509725	3911617	2867909	3576021	3555993	4220688	7511613	2768495	3779451	4249501	3173690	3585711	3364912	3620225	4098664	3185295	5171612	4083089	4422586	5219269	5415940	4.14776e+06	2735536	2431425	5274314	4858132	6227657
	Lysophospholipid	1-arachidonoyl-GPI* (20:4)*	34214	LC/MS Neg	100001654	5482	619.289				HMDB61690	3969048	6.10456e+06	4428202	4205587	4804364	5016689	6267057	5098261	5615825	7635029	4015944	4128703	5824653	2.93304e+06	5087366	8009274	5443946	10567898	3855361	5550112	4231046	7385569	3440697	3.77741e+06	4328268	7952076	4245418	5353426	4804608	5.66489e+06	3608440	6419784	9539556	3388160	4575415	7276449	4338502	12283094
	Lysophospholipid	1-lignoceroyl-GPC (24:0)	49617	LC/MS Pos Late	100002873	1907	608.465		325171-59-3		HMDB10405	132176	253404	104816	206564	183828	287011	144337	257093	209231	375077	373786	252350	217359	320009		235945	249173	226627	221829	271493	130906	287005		160789		286608		211127	154067	370003	355819	259044	190958	165626	149393	204383	212355	216692
	Lysophospholipid	1-linolenoyl-GPC (18:3)*	45951	LC/MS Pos Late	100005350	1410	518.324				HMDB10388	1278029	1879763	1605307	1350033	2956485	1230786	1221978	1618001	2395983	2088028	2962236	2899124	1.96304e+06	996261	1804694	1.99887e+06	1675206	4162049	1409309	3546087	1644378	2266882	1006176	999083	1249464	1923272	1053128	2071602	2269071	2162220	2582836	2987466	1735564	867510	2681936	2.01977e+06	1430964	3930268
	Lysophospholipid	1-linoleoyl-GPC (18:2)	34419	LC/MS Pos Late	100001395	1465	520.34	11988421		C04100	HMDB10386	81221144	154384528	98854552	84996440	153601456	115034408	106515096	128795200	150885120	151942912	151160208	146674560	124889336	124683728	156956272	169581552	128040656	151989472	105435128	211308160	90569928	160756464	84337440	88967680	112257088	124900832	96283512	91015848	110500904	152349680	149474512	164247072	127156528	99825800	160193504	161193920	113134064	169602688
	Lysophospholipid	1-linoleoyl-GPE (18:2)*	36600	LC/MS Pos Late	100001570	1482	478.293	52925130			HMDB11507	3.86493e+06	6358166	4392819	5390412	5814161	4725322	3811890	3839690	7268371	4619336	7325279	7938508	7036771	5232723	5045765	6911024	4055061	6.74099e+06	3333526	5212695	5699973	6594376	4611351	4704895	3000642	3605360	3510441	4070199	6228108	4647062	8034511	7524347	4962804	3387613	4204987	7055600	4123468	7342186
	Lysophospholipid	1-linoleoyl-GPG (18:2)*	54885	LC/MS Neg	100009227	5516	507.273					225577	327961	276293	249399	160932	230289	270028	308144	282933	375040	227810	248821	382928	274503	200025	501924	208585	358988	221679	219529	215059	291921	230550	218369	114119	242451	207279	307851	263390	326372	280725	323846	363660	196065	195164	566965	217638	337405
	Lysophospholipid	1-linoleoyl-GPI* (18:2)*	36594	LC/MS Neg	100001778	5494	595.289					2101483	2841909	2.062e+06	2695158	2328285	2019017	2606781	3130293	3199041	3259526	3.21818e+06	1938576	3558249	2038312	2354500	5.28215e+06	2264181	2889463	1982134	2842383	2058969	4517152	1169600	2310196	1827551	2862768	1629398	2719927	2212298	3346012	2215961	3210377	4718056	1862251	2553508	4546057	1785772	4864043
	Lysophospholipid	1-oleoyl-GPC (18:1)	48258	LC/MS Pos Late	100001272	1540	522.355	16081932	19420-56-5		HMDB02815	48630240	85411664	58268816	53812408	78962296	84716872	60505064	57958944	101671048	90795248	111543240	106556816	74838656	74516088	89649656	75362288	81460936	133595064	70982520	133995152	56813404	77132928	50047228	57030992	76166736	100609184	52517576	62935780	87120712	85163808	117153840	97359864	89636816	61898540	82438184	75352864	79154840	120377944
	Lysophospholipid	1-oleoyl-GPE (18:1)	35628	LC/MS Pos Late	100001569	1554	480.308	9547071	89576-29-4		HMDB11506	2478164	3.82811e+06	1973018	1.98936e+06	3.51262e+06	3177500	1418364	2145511	3561097	2907676	4861546	4968473	3183007	2857329	2680872	4705349	3054988	6155248	1464966	3.74237e+06	3096299	3330955	3001255	1883698	2269863	3627765	1441541	1936544	3775797	3298572	4915249	4458542	2566197	2232581	2200417	2821889	2751488	6.08601e+06
	Lysophospholipid	1-oleoyl-GPI (18:1)	36602	LC/MS Neg	100001777	5599	597.304					1287678	1407328	977738	972693	1299694	999334	1685105	1555121	1875354	1429868	2298662	1223847	2328909	997563	1327750	2625815	1336423	4435353	1.73454e+06	2989753	2379204	2432071	796543	599901	1134890	3273407	1042202	1197767	1203667	2178973	1576104	2018599	3632686	1483569	1332046	1039393	1038755	4993667
	Lysophospholipid	1-palmitoleoyl-GPC* (16:1)*	33230	LC/MS Pos Late	100001511	1450	494.324	24779461			HMDB10383	5717234	7224211	4024218	9149816	5561064	6243342	6092912	4208683	10004066	6921270	13985454	11923407	8991293	3662999	6490682	6414727	6011602	15260954	4145918	7.56647e+06	9237227	5364504	5233010	9532891	6.80616e+06	7.68034e+06	5456974	6111113	11955040	5117655	15608390	10324221	9005269	3179407	7046927	6769648	5771883	9413434
	Lysophospholipid	1-palmitoyl-GPC (16:0)	33955	LC/MS Pos Late	100001263	1525	496.34	86554	17364-16-8		HMDB10382	198110800	289872608	200364448	228094384	223700800	251852800	220393872	199320816	261250400	265139872	242309360	290334912	255727536	211267280	238977920	225700656	255403904	273224768	204029296	283404960	227101408	293104736	192489280	264018576	206185200	269367872	198279504	223765696	242246224	236260928	255595584	266688752	253847744	184510768	235904896	249128560	248147600	260801568
	Lysophospholipid	1-palmitoyl-GPE (16:0)	35631	LC/MS Pos Late	100001567	1544	454.293	9547069	53862-35-4		HMDB11503	2285705	3095712	1776148	2668279	2472924	2100451	1547555	1263731	2807795	2171409	2553194	3918628	3.09776e+06	2001206	1901844	1975080	2311832	2948603	1971164	2.33398e+06	3171271	2659709	1900797	2957948	2126478	1463118	1369621	1651544	2658842	1.81224e+06	3071030	3026465	2419521	1606089	2165434	2164930	2282324	2403810
	Lysophospholipid	1-palmitoyl-GPG (16:0)*	45970	LC/MS Neg	100005717	5570	483.273	3300276				128715	156906	201532	212829	112079	114747	232261	175054	203824	140297	172428	273558	302813	139353	167024	278509	155727	294116	143418	163206	237683	163101	290227	204842	93740	160922	156986	202570	180717	117953	207145	232130	366630	170439	199493	224719	123416	208001
	Lysophospholipid	1-palmitoyl-GPI* (16:0)	35305	LC/MS Neg	100001655	5564	571.289				HMDB61695	713701	922769	543659	835771	688252	266205	1.01428e+06	398242	1079871	855539	890109	499089	1068723	225473	632266	388976	603738	1820225	587458	951180	1235574	1.03366e+06	377100	381720	439721	666791	430823	741934	936119	396446	720186	1499886	1466608	665117	729140	486956	623933	2699688
	Lysophospholipid	1-stearoyl-GPC (18:0)	33961	LC/MS Pos Late	100001271	1606	524.371	497299	19420-57-6		HMDB10384	67373680	144874928	81139352	96885584	104925264	104568664	113200768	98809432	108770792	132970136	101677352	118800624	113345320	77514272	121189584	104974160	106883888	135491488	94508672	164672720	76973760	133662232	64472260	113454200	90240584	119105872	95994496	120971328	86319568	112497448	114328248	107835600	99443056	76857848	125799264	107554056	104976880	137654368
	Lysophospholipid	1-stearoyl-GPE (18:0)	42398	LC/MS Pos Late	100001461	1626	482.324	9547068	69747-55-3		HMDB11130	2878362	4835010	2693654	4276511	3.81794e+06	3221397	2638063	3067186	4128881	4692641	3565689	5348744	4290939	2785734	3353197	5810331	3752132	5679104	3102932	5568561	3627910	3905607	2354725	4886780	3342655	3095632	2661437	3454286	3562870	3841867	4382156	4897498	3723112	2423958	3290200	4202787	3650286	5226804
	Lysophospholipid	1-stearoyl-GPG (18:0)	34437	LC/MS Neg	100001462	5816	511.304						63567	130562	79929		37452	84196	109322	62728	70939		106507	116603		62814	177473		88146	40285	69667	71474	60915	77747		30943	74871	89764	114700			53361	84657	165005			116364		103966
	Lysophospholipid	1-stearoyl-GPI (18:0)	19324	LC/MS Neg	100000656	5794	599.32		796963-93-4		HMDB61696	2050718	3458441	2792467	3676203	2741029	1727389	5592818	2915910	4613901	4713973	2273086	1862435	2924032	1524635	2456128	2401756	3342286	7432282	3.74049e+06	3649947	4280541	4808960	1545285	2266731	2119439	4509354	2735784	3336111	2907286	2016757	2439071	3052450	5102800	3.32172e+06	1.98061e+06	2757401	5205864	12505182
	Lysophospholipid	2-palmitoleoyl-GPC* (16:1)*	47118	LC/MS Neg	100001561	5720	568.326				HMDB10383	197497	225969	175713	456972	187495	166198	252308	78858	406002	185399	474977	624465	331302	145547	158652	263604	139381	901420		204451	529395	190497	155338	257589	219409	244693	142752	111887	610066	111718	860288		347176	142944	215429		173373	440225
	Lysophospholipid	2-palmitoyl-GPC* (16:0)*	35253	LC/MS Pos Late	100001562	1505	496.34	15061532			HMDB61702	18590904	41046200	17053244	24626106	25379944	29402544	22967394	14975576	30735016	32646748	26720286	32983224	27203864	20935012	26350804	26488436	28655800	40573928	20435484	36747644	22685300	30923272	16352040	28406172	20428992	31147348	17368168	21735092	29223836	27461526	32491132	34810776	26478484	16229078	29465872	26532500	26852288	33828876
	Lysophospholipid	2-stearoyl-GPE (18:0)*	41220	LC/MS Neg	100003901	6350	480.31				HMDB11129	2457411	5037241	1109880	1.93261e+06	4055863	4130990	3.17898e+06	1355675	2100441	4363600	3541349	2395260	4505206	1418605	3414433	8.06639e+06	3257927	2839978	1278509	6141749	1737755	1807383	4629622	3535773	5033477	1502802	1379232	1722218	1.95806e+06	1531842	3548386	3580645	1636567	1250050	5440894	1828011	2511308	1898802
	Lysoplasmalogen	1-(1-enyl-oleoyl)-GPE (P-18:1)*	44621	LC/MS Pos Late	100005372	1566	464.314					138145	302893	104984	235015	193218	234161	117932	375789	279479	372159	135315	128605	244720	176131	195293	957294	349579	283585	406736	845448	79379	169840	85695	301760	227871	214359	147513	248881	153252	172668	159505	259613	172407	178042	346749	312090	282824	331918
	Lysoplasmalogen	1-(1-enyl-palmitoyl)-GPC (P-16:0)*	52474	LC/MS Pos Late	100002875	1547	480.345	10917802			HMDB10407	1.31144e+06	3363416	1496451	1670224	2641797	2266238	2300022	1921187	2589096	3.49346e+06	2595447	2799030	2424177	1612683	3599281	2114382	2797374	2559977	1933343	4597058	1516619	2130819	1477095	2254976	2514763	2.35612e+06	2008454	1949079	2199713	2348265	3598683	2617467	2033350	1390401	3.05729e+06	2669619	2916366	2348373
	Lysoplasmalogen	1-(1-enyl-palmitoyl)-GPE (P-16:0)*	39270	LC/MS Pos Late	100003000	1558	438.298					422304	910853	352895	684060	517624	456254	360164	893163	673894	861368	434750	448510	650220	378705	594859	2146714	1185457	670057	730967	1491514	290897	614882	306109	841976	580656	488326	416802	619588	489831	482821	569495	819303	497503	432248	830819	870768	715289	753602
	Lysoplasmalogen	1-(1-enyl-stearoyl)-GPE (P-18:0)*	39271	LC/MS Pos Late	100003001	1649	466.329					518163	1024948	493914	643213	681853	628839	473999	1034344	731722	1041081	435237	535546	811423	411040	742497	2206593	1105977	765384	718076	1936807	355218	712953	391300	800721	816108	626420	532110	818099	518121	626665	581204	908859	631382	601971	1019362	1017745	823093	950862
	Medium Chain Fatty Acid	(2 or 3)-decenoate (10:1n7 or n8)	63436	LC/MS Neg	100021502	4990	169.123					1248318	690807	842836	945669	365269	1233165	1077079	603746	793771	1.46664e+06	639900	470157	141860	1637745	803093	1804735	374061	455778	433733	375087	231273	748909	122995	1699195	383019	502469	1465881	653770	700732	537287	958945	606181	440735	957113	538468	1758836	640230	863024
	Medium Chain Fatty Acid	10-undecenoate (11:1n1)	32497	LC/MS Neg	100001197	5085.8	183.139	14891	1333-28-4	C13910	HMDB33724	4491480	2526394	6388765	4827556	2803833	3712902	4636688	3674246	10028786	7157519	4206731	2510771	4462979	5198253	4609548	4443070	3805965	3599254	6666526	5224808	2.46005e+06	2391285	3125270	5378813	3207449	4920818	4517282	5406729	7789574	3179422	4695014	3495256	8433083	4725086	3745933	4024343	5208333	3584686
	Medium Chain Fatty Acid	5-dodecenoate (12:1n7)	33968	LC/MS Neg	100001232	5224	197.155	5312378	2430-94-6		HMDB00529	5196255	3360089	3561254	13264466	4639522	3907535	5187411	2408647	12954378	7338682	6136243	3296538	2338442	10013494	3227842	4869918	2226122	4384903	2180528	2300043	1091410	2548425	1050817	12689608	4300590	2419704	6226884	2818759	8854166	1748861	5437366	3807694	3749340	3763256	2576531	5036887	2667851	4544724
	Medium Chain Fatty Acid	caprate (10:0)	1642	LC/MS Neg	888	5090.7	171.139	2969	334-48-5	C01571	HMDB00511	9846855	6823704	7637739	16077224	14648202	8598809	11646015	6.62325e+06	26493000	13774432	12697582	10117983	8378768	17068960	6951954	12944342	8179449	10724686	5055082	6463973	4348612	5174109	6965815	15114294	11610225	5000455	10303318	5356896	18424168	6183150	11546997	14695995	12559188	9055360	6885644	10225173	6084142	8463326
	Medium Chain Fatty Acid	caproate (6:0)	32489	LC/MS Neg	926	2713.7	115.076	8892	142-62-1	C01585	HMDB00535	1956699	2076409	1363075	2217817	1398207	2026212	1508808	1450825	3082954	1938761	1.71967e+06	1499309	1429883	2099535	5113512	1849437	1569454	1923998	1779683	1251381	1363059	1678783	1164909	2236203	1867895	1.83925e+06	1275449	1180777	2183927	1912482	1.97036e+06	1639853	1766625	1816218	1647972	1876292	1220038	2098466
	Medium Chain Fatty Acid	caprylate (8:0)	32492	LC/MS Neg	932	4362	143.108	379	124-07-2	C06423	HMDB00482	4616479	3682147	2742903	5072216	4930321	4504442	6083092	2180794	8476091	5308412	6340820	3677904	3317484	5376740	3411823	3917597	4196484	4862198	3350156	3576674	3493189	3510960	2326232	5030913	3.89379e+06	3658553	3400455	2256423	5855898	3142066	6445306	4152059	4980565	4.00718e+06	2736628	4223099	2695978	5552192
	Medium Chain Fatty Acid	cis-4-decenoate (10:1n6)*	62873	LC/MS Neg	100002796	4890	169.123	5312351	505-90-8			3365819	4161167	3904610	4972608	2637710	4794114	4723556	3.10793e+06	3.77884e+06	8462864	2569208	2153774	1477184	10043468	3.368e+06	3177505	1239863	3309252	2633872	2044767	784507	4590432	728035	5387732	2932374	3332172	4614065	2773166	3010194	3258478	1389687	2695688	2137604	5859933	2422224	4129177	1968767	6374740
	Medium Chain Fatty Acid	heptanoate (7:0)	1644	LC/MS Neg	925	3670	129.092	8094	111-14-8	C17714	HMDB00666	436716	454490	249081	297166	278880	345084	350057	284468	457199	465848	404724	319954	362500	352564	324552	499330	289612		334397	405569	270502	319772	332560	324585	260979	306170	496467	303188	424660	436647	396565	319360	356899	314587	268810	381662	230150	348898
	Medium Chain Fatty Acid	laurate (12:0)	1645	LC/MS Neg	181	5300	199.17	3893	143-07-7	C02679	HMDB00638	35265376	22548030	44009396	112656288	93013456	28656396	54757636	24187020	71793264	73380016	38297024	55288608	31018048	88286664	35268424	76056376	79544992	28100544	25928380	20204858	13605018	26661910	21076382	130081160	72162032	16226809	52246508	25523510	45663424	24342812	28822738	41080568	63684016	33386596	35789784	86151496	64633728	24751938
	Medium Chain Fatty Acid	pelargonate (9:0)	12035	LC/MS Neg	437	4798	157.123	8158	112-05-0	C01601	HMDB00847	8534721	3670304	8395521	3162715	3665647	8798404	3177733	3.75576e+06	4503572	3684676	7059488	3684801	3704870	4071782	4084413	5093758	2783391	4191457	3596354	3352124	3637319	8.16316e+06	3599372	4318737	3581371	3269964	3760175	3876561	4.03508e+06	3267737	5064381	4540222	3712086	3.82946e+06	3593331	6814474	3096614	3325937
	Mevalonate Metabolism	3-hydroxy-3-methylglutarate	531	LC/MS Polar	112	2850	161.046	1662	503-49-1	C03761	HMDB00355	6.82085e+06	4686365	8861091	8883900	6785105	6273971	10155318	6953084	4203657	5352428	8206562	4449316	4873951	12990626	5784721	9433845	6511855	8068165	4480897	7917656	5461881	5202803	9975009	7630024	7297313	4732970	8811688	5747222	4531217	4405185	6.75294e+06	6418338	5239881	13441713	5954145	6.82656e+06	6.54895e+06	7.83578e+06
	Monoacylglycerol	1-arachidonylglycerol (20:4)	34397	LC/MS Neg	100001433	6250	303.233	5282281	35474-99-8	C13857	HMDB11549	1218850	1262075	353492	539352	1773321	588352	1.33504e+06	457093	1087200	2518715	964157	187825	859210	147878	764457	536872	1066825	1044794	369758	1135075	592435	570000	689401	1238546	2301270	702215	614576	702305	932079	169750	1153170	881522	594734	679862	611865	430717	1088669	1227210
	Monoacylglycerol	1-dihomo-linolenylglycerol (20:3)	48341	LC/MS Neg	100006121	6400	305.249					347531	187743	325341	842790	294010		452935	184406	725376	429566	474521		231142	169947	219495	77395	273448	291689	287236	379910	422570	250492	182107	370204	464843	378440	251392	337081	315040		156455	224461	945114	427044	128309	127269	239647	489957
	Monoacylglycerol	1-docosahexaenoylglycerol (22:6)	35153	LC/MS Neg	100001481	6150	309.222				HMDB11587	141428	585494		82375	136524		247218		251341		234322		127347		95571		124699		223939	200283		175575		549673	450763		103126		115394		86376			188834
	Monoacylglycerol	1-linolenoylglycerol (18:3)	34393	LC/MS Neg	100001435	6214	277.217	53480978	124151-74-2		HMDB11569	154159	385084	153918	173737			162100	147004		206414					192163		157884	333653	115446	285233	244920	285568			177790	276170	122109	176018		55879		226282		152690	264632		107900	79600
	Monoacylglycerol	1-linoleoylglycerol (18:2)	27447	LC/MS Neg	100001040	6477	279.233	5283469	2277-28-3			8411297	12270704	6107988	8918356	8590693	9121675	12131289	4902416	6925835	12484907	7593744	3230021	7913914	4680189	7129846	6323850	8785670	4.09661e+06	3410781	10889006	6362988	9398914	6952497	11426451	9731228	8234864	7.68397e+06	5893186	4807563	3145188	6683308	6872401	5770918	12187041	7176022	5663084	8776008	7613728
	Monoacylglycerol	1-oleoylglycerol (18:1)	21184	LC/MS Neg	100000924	6650	281.249	5283468	111-03-5		HMDB11567	6877153	5508098	3.87676e+06	5507637	2583994	4.09851e+06	5214235	1887198	2572685	4121820	3293922	2935051	3.83714e+06	2397167	2416444	2972360	3.91569e+06	8237675	2524010	6235842	4257153	3767230	4715283	5006371	3412296	6041605	2629627	3205071	2238996	2096713	6025070	3748159	4128554	5384146	2247556	2893824	3431428	4808650
	Monoacylglycerol	1-palmitoleoylglycerol (16:1)*	52431	LC/MS Neg	100008952	6094	253.217				HMDB11565	524973	735134	301959	1047695		446727	908200			238822	1288079	563484	785743		248864	174330	167038	969704		776462	869039	346764	862159	945648	531665		243421	246719			617409	861767	504933	1.04408e+06			583237	261640
	Monoacylglycerol	1-palmitoylglycerol (16:0)	21127	LC/MS Neg	100000827	6550	255.233	14900	542-44-9		HMDB31074	5674467	4817426	10174087	39651568	59880720	3918644	35254152	35966920	44379384	4661016	4382965	9897218	5496652	3267629	3988612	3635987	27987302	41074856	19364376	28173868	26845322	16737310	4660839	41676120	33676216	39153100	33633208	20527004	49210892	5460840	5509104	4910227	11121008	4514771	3660101	24126064	40115248	26833598
	Monoacylglycerol	2-linoleoylglycerol (18:2)	32506	LC/MS Neg	100000987	6250	279.233	5365676	3443-82-1		HMDB11538	1117998	2111039	207085	330736	1199499		1513997	463498		2353210	1893647	242467	926740		1587738	655148	1414229	372017	339142	2.0125e+06	472106	610248		1178042	777366	594367	661204	546653	135769	175696	1.57714e+06	1845793	117009	1338826	2269588	446814		778668
	Monoacylglycerol	2-oleoylglycerol (18:1)	21232	LC/MS Neg	100000943	6500	281.249	5319879	3443-84-3		HMDB11537		247416	1329262	3794084			601110	436118				6320296	260533					862168	1937027	442928	642787	638506				2822328		527574		900857		124143	1309154
	Monoacylglycerol	2-palmitoylglycerol (16:0)	33419	LC/MS Neg	100001048	6400	255.233	123409	23470-00-0		HMDB11533	2217650		4519662	8098010	6550150	679523	6.76126e+06	4504162	10784193		1.58232e+06	1408043		1229786	1167039		4903620	5.24555e+06	4453609	4580832	3310718	2105137		7206179	5721415	9448847	3503560	4.01562e+06	9052118			1572434	4403703			2554467	6564060	6527526
	Phosphatidylcholine (PC)	1,2-dilinoleoyl-GPC (18:2/18:2)	52603	LC/MS Pos Late	100008903	2006	782.569	5288075	998-06-1		HMDB08138	58338980	58970488	56454232	54751992	71992784	58226964	56315048	68222144	60240844	82790640	92456000	61517488	84781320	71860064	64920224	107009352	44596752	47641908	53922492	77298720	43122864	72504224	41547584	43076664	51869104	61484324	55574040	48245552	44882920	88024536	68657880	67652568	64166064	63524156	64102532	76028952	38270540	78867432
	Phosphatidylcholine (PC)	1,2-dipalmitoyl-GPC (16:0/16:0)	19130	LC/MS Pos Late	100000657	2365	734.569	452110	63-89-8		HMDB00564	20025204	23256996	15884751	23880444	22703580	21696606	15935951	18370936	25892812	20451692	20916968	23587068	24436028	19926072	17090988	28910332	19022504	16734949	21799956	19050656	18950188	23433216	16333719	26320822	21346188	20347350	16465067	18618644	24708038	20273448	23322336	27873548	24422764	17362660	20502948	22293648	18559248	17582378
	Phosphatidylcholine (PC)	1-linoleoyl-2-arachidonoyl-GPC (18:2/20:4n6)*	52710	LC/MS Pos Late	100009131	1969	806.569				HMDB08147	32426110	34804748	24799408	22305756	36144872	34916144	21093096	36604872	25442204	46867184	30987600	36909060	34670896	24090792	23241706	42420112	25610634	44716848	24078272	30608314	26524224	30922514	22032836	24134304	30663228	38420212	20565064	34977344	24867040	44271936	30466288	35478060	31320814	24201568	25297468	31008028	24506902	49858720
	Phosphatidylcholine (PC)	1-linoleoyl-2-linolenoyl-GPC (18:2/18:3)*	53176	LC/MS Pos Late	100009343	1939	780.554				HMDB08141	2095292	2194635	1526053	2631850	3442963	1755789	1005279	2.05682e+06	1875974	3863418	4452239	1660244	3331744	2663190	1971739	4178664	1387529	1147288	2496586	3310169	1358545	3749160	899791	1765848	1351060	3762758	1309534	1636110	1431691	3260812	2147799	1873102	2041728	1768401	2863608	3097927	1271247	3694395
	Phosphatidylcholine (PC)	1-myristoyl-2-arachidonoyl-GPC (14:0/20:4)*	53195	LC/MS Pos Late	100009139	1914	754.538				HMDB07883	6949941	3473495	4880891	5.13619e+06	7533049	3713651	2.97648e+06	4507632	4487863	5139187	5329238	10027397	8623008	1372310	1.72239e+06	3697166	3.90145e+06	11655922	2273664	3333234	7027606	3868108	3730330	6236686	3799275	5704592	2559125	4810920	4947794	5715273	5294497	7206308	6252616	1856706	3268621	2914972	3655971	7115129
	Phosphatidylcholine (PC)	1-myristoyl-2-palmitoyl-GPC (14:0/16:0)	19258	LC/MS Pos Late	100000672	2147	706.538	129657	69525-80-0		HMDB07869	6112274	4296341	4076178	9322300	7379862	2.75762e+06	4297875	2347099	7567355	2.07757e+06	6856214	12462384	13977227	1970974	2567940	3326697	3228167	8909962	2496366	3597136	8257794	4949899	4653798	9903067	3.21994e+06	2791854	3126519	3058718	8821811	3218586	6021165	10268327	9995792	1980512	5158086	1991432	3092148	4446327
	Phosphatidylcholine (PC)	1-oleoyl-2-docosahexaenoyl-GPC (18:1/22:6)*	52697	LC/MS Pos Late	100009130	2011	832.585				HMDB08123	7509413	10151039	6211134	11244541	8383179	11549413	6393592	8148162	10257151	9760331	7835913	7292253	7927838	12447822	6823014	8847799	10850775	7285485	15386597	9924387	6707525	9328170	7662789	11039838	10183960	12790640	8115323	8724284	9048744	8840549	8673219	6276567	9757934	13326975	6998752	8135747	10724789	7208773
	Phosphatidylcholine (PC)	1-palmitoleoyl-2-linolenoyl-GPC (16:1/18:3)*	53180	LC/MS Pos Late	100009345	1850	754.538				HMDB08008	425634	541956	234936	1384156	833216	393751	354950	192355	543490	763570	916356	614363	1075632	376439	240369	845072	207313		243092	614762	646332	617699	300778	1049399	529186	764886	335078	588144	656180	282869	722643	627840	808689	340242	479911	769580	283944	787441
	Phosphatidylcholine (PC)	1-palmitoleoyl-2-linoleoyl-GPC (16:1/18:2)*	52683	LC/MS Pos Late	100009075	2003	756.554				HMDB08006	36307292	23782462	25812238	59707584	19626776	32040210	32430298	26180338	37541664	34104800	52854228	19924154	50291116	28815256	21479702	26001914	20394896	14595473	24175004	38965556	31411806	30929986	26348018	51562648	38730948	40716044	31874056	18115220	20595466	14763918	31873902	17021482	44985356	27734696	24687556	42587876	23225452
	Phosphatidylcholine (PC)	1-palmitoyl-2-arachidonoyl-GPC (16:0/20:4n6)	52462	LC/MS Pos Late	100008914	2091	782.569	10747814	35418-58-7		HMDB07982	306569376	224369600	261171264	232252576	299525984	332133216	210572912	286620128	257900272	322322752	257203344	350607712	263021584	184777808	194491136	240825344	255041440	350392832	201519680	240415072	310700032	246046912	254421072	250071248	283678048	377204672	209602096	314387168	268901792	319750112	274838272	336322688	285251520	188817056	188742624	264664016	269480896	358249376
	Phosphatidylcholine (PC)	1-palmitoyl-2-dihomo-linolenoyl-GPC (16:0/20:3n3 or 6)*	52454	LC/MS Pos Late	100008985	2199	784.585					204862768	150154448	183157952	226331760	177333120	176441136	170027536	179822736	172920992	189286144	211797168	203193744	217956896	84627168	143478112	203325056	164744288	197570688	164274864	199199584	214787056	154960336	163298448	192611360	173442544	236908496	161793504	226026336	169292672	187086608	197259280	208620048	255230320	120605144	150414688	168317488	175421760	220783952
	Phosphatidylcholine (PC)	1-palmitoyl-2-docosahexaenoyl-GPC (16:0/22:6)	52610	LC/MS Pos Late	100008915	2023	806.569	6441886	59403-54-2		HMDB07991	141909232	159202400	103751752	177139840	106855984	154288048	97567840	101657408	143989424	117475680	98908096	131133840	124818800	147890848	91311456	98625416	130876264	118800096	219048752	124609608	138467504	185176992	104339376	200846944	114526088	154057632	119524288	111307080	132920424	117193960	117662192	127808744	145425600	123439632	92808736	104989776	117864024	114511296
	Phosphatidylcholine (PC)	1-palmitoyl-2-gamma-linolenoyl-GPC (16:0/18:3n6)*	54812	LC/MS Pos Late	100009154	2034	756.554				HMDB07974	18400192	9350027	16853144	13213236	19748064	11208972	11992187	10203004	8770234	11585016	13976097	21496352	9986031	3.7253e+06	5171236	14240243	7696190	33534068	6.8303e+06	9248734	24792900	7.48377e+06	11125304	7.6965e+06	13151070	8561761	7.606e+06	21220594	12623269	11616883	16048988	19720792	9603264	5.89407e+06	9801165	8893788	8420193
	Phosphatidylcholine (PC)	1-palmitoyl-2-linoleoyl-GPC (16:0/18:2)	42446	LC/MS Pos Late	1537	2160	758.569	5287971	40811-94-7		HMDB07973	490873984	450693024	443614336	554945472	466007904	466075040	437485088	427329760	462126560	456290272	468029344	501104992	525232640	470813664	388754272	527084576	377466432	406722048	434947712	471328192	442496576	519442528	417513248	539185024	426514080	453100768	430513152	415007648	438555200	453826528	485157344	515838336	511524320	431037824	380441696	496990208	369350368	497372224
	Phosphatidylcholine (PC)	1-palmitoyl-2-oleoyl-GPC (16:0/18:1)	52461	LC/MS Pos Late	1539	2358	760.585	6436017	26853-31-6;26853-31-6		HMDB07972	345146560	296528672	284461376	417604320	312269152	342392160	272507296	241382624	324934464	261422416	380026240	427831680	370460352	272896672	225685872	301586432	248366176	481533440	315528288	309616864	385872832	309719744	294152992	392374208	325292416	341732416	249072688	320856896	373777344	243726096	372765344	412394976	384322464	268868384	223312768	268080416	252872512	412859008
	Phosphatidylcholine (PC)	1-palmitoyl-2-palmitoleoyl-GPC (16:0/16:1)*	52470	LC/MS Pos Late	100008984	2160	732.554				HMDB07969	36132948	17442000	21410064	64049160	26432188	13305540	22656224	10662144	29465064	11312010	48141912	54555472	43467692	12221678	10984761	17804684	12544793	56634332	13412295	17286824	60457368	19005688	22158726	51709976	21945548	14469167	16781278	22770126	47964640	10665316	46386476	43473504	35913548	13924182	15029891	13761402	13015383	31946136
	Phosphatidylcholine (PC)	1-palmitoyl-2-stearoyl-GPC (16:0/18:0)	52616	LC/MS Pos Late	100008921	2653	762.601		59403-51-9		HMDB07970	7664191	11278237	7782933	9316772	10527855	9138255	7346284	10870783	10951147	9437378	7545858	9504754	10504538	6961611	8372699	17707172	9075741	7871282	9411421	10836254	6645701	11044594	6.65454e+06	10426812	9910769	10079366	8295264	9578391	9548078	8687778	8.07269e+06	11473333	9554131	7354420	10249497	9697912	8366308	9280814
	Phosphatidylcholine (PC)	1-stearoyl-2-arachidonoyl-GPC (18:0/20:4)	42450	LC/MS Pos Late	100001869	2300	810.601	16219824	35418-59-8		HMDB08048	195557696	180042960	198881152	175599232	209468160	235446640	170923792	244822432	172756720	246335120	186116032	224118144	184876768	130011168	156453344	190704928	194744608	270382080	170804368	178688992	211620080	183609216	177392576	181565104	203588640	279164384	187223488	288561280	164810816	231833040	207330352	205694848	197564816	146687536	149654784	211688064	213557792	279065216
	Phosphatidylcholine (PC)	1-stearoyl-2-docosahexaenoyl-GPC (18:0/22:6)	52611	LC/MS Pos Late	100008916	2197	834.601		59403-52-0		HMDB08057	40165704	70233840	36095416	75608152	31036282	47308292	36840224	32545238	42936100	31619132	31727774	37185368	41648780	44548072	32429312	30429106	47264216	42753256	82982904	42376800	42633112	84861704	30846132	76770776	29012358	46665096	46420948	43691420	43896920	32212172	39584384	33970088	41385808	40143452	35672792	34405132	41071172	39688428
	Phosphatidylcholine (PC)	1-stearoyl-2-linoleoyl-GPC (18:0/18:2)*	52452	LC/MS Pos Late	100008980	2380	786.601				HMDB08039	356380800	372564576	344963232	449126144	385821472	353133248	371270976	396589984	329564224	385656384	400903232	366724288	409340160	361565760	324281824	431056480	284501152	338827616	397731008	424722656	321080032	404271840	307203776	387687936	331608448	369368992	369812832	383229344	298778272	366483424	394604480	356108288	378893184	362483712	328586528	384664768	285796672	432306976
	Phosphatidylcholine (PC)	1-stearoyl-2-oleoyl-GPC (18:0/18:1)	52438	LC/MS Pos Late	100008904	2644	788.616		56421-10-4		HMDB08038	111887240	104103016	103615600	151613248	110508208	93452416	101936568	97850480	100425472	84860904	149108432	129323648	123485576	79961584	87350576	127162552	83607656	195521312	126889720	129413520	131460136	101207640	97702184	109905560	110493040	106159744	93011608	139520976	108698440	77019728	130171456	124056184	124293304	97038048	94653632	85752584	81194752	167189568
	Phosphatidylethanolamine (PE)	1-oleoyl-2-arachidonoyl-GPE (18:1/20:4)*	55041	LC/MS Pos Late	100009219	2200	766.538				HMDB09069	2533640	2765035	1938968	3015250	3604222	2981120		2328028	1870282	4897907	1498217	3.12135e+06	1702713	2880750	1060326	6365444	2.8852e+06	4403301	1560910	2640162	2500208	1530281	2.56723e+06	2801131	4490697	3596273	913016	2393308	1875596	4035594	2420865	3302810	1672265	3518645	1560938	2477891	3140231	3900323
	Phosphatidylethanolamine (PE)	1-oleoyl-2-docosahexaenoyl-GPE (18:1/22:6)*	53209	LC/MS Pos Late	100009220	2119	790.538					469954	485903	228251	928035	292829	391164		257474	326331	399350		338421	224720	1070790	76845	393930	473219	571143	801500	335314	418075	593015	189364	595047	406471	675359	76796	237160	330497	574740	289294	225711	280962	1185482	70307	158023	426818	519415
	Phosphatidylethanolamine (PE)	1-oleoyl-2-linoleoyl-GPE (18:1/18:2)*	52687	LC/MS Pos Late	100009078	2270	742.538	9546753			HMDB05349	1635621	2216261	1016907	2816460	2631755	1392008	487961	1165795	1134571	1628642	2335081	2005033	1766627	3.69181e+06	857278	4421845	1136389	1399049	1157057	2833991	1.63449e+06	2174596	1822018	1606643	1490171	1924273	733590	908201	1226278	2292064	1.80151e+06	1947655	1263793	3832561	992173	1412831	948318	2422511
	Phosphatidylethanolamine (PE)	1-palmitoyl-2-arachidonoyl-GPE (16:0/20:4)*	52464	LC/MS Pos Late	100008990	2198	740.523	9546800			HMDB05323	5956527	3734200	3121426	6534085	6245662	4.12081e+06	1584479	3025200	3504892	5950322	3595077	9333986	3768284	3316352	1737587	6837033	3472669	8605785	2684752	3.92522e+06	6568974	3320064	3894130	5954774	5535721	4013347	1607358	4073396	4784459	5259769	5149885	9582957	3197765	4543313	2147810	3395089	3664793	6549256
	Phosphatidylethanolamine (PE)	1-palmitoyl-2-docosahexaenoyl-GPE (16:0/22:6)*	52465	LC/MS Pos Late	100008991	2119	764.523	9546799			HMDB05324	6176792	5164509	2557945	11750017	3371953	3600628	968794	2443990	3340114	3787026	2128215	6641821	3159705	6265309	951377	2605984	3023207	5089141	6709342	3675045	6611836	6426350	2.06971e+06	9058259	4.04226e+06	3980783	1355574	2880704	3560219	4539838	3278651	4675421	3326739	7171669	1191221	1971942	2856087	4699378
	Phosphatidylethanolamine (PE)	1-palmitoyl-2-linoleoyl-GPE (16:0/18:2)	42449	LC/MS Pos Late	100001870	2275	716.523	9546747			HMDB05322	3765014	3.28988e+06	2365713	9674106	3.59508e+06	2065299	1349793	1.47225e+06	2279980	2389283	2756010	5920619	3.6862e+06	3.92051e+06	998798	4385031	1460801	3060208	1900251	3345662	4899175	3828109	2591030	5594395	2691148	1.75485e+06	1267077	2050689	3.23881e+06	2608055	3542099	5846687	2568016	4863407	1205771	2547562	1419723	3.74373e+06
	Phosphatidylethanolamine (PE)	1-palmitoyl-2-oleoyl-GPE (16:0/18:1)	19263	LC/MS Pos Late	1526	2509	718.538	5283496	26662-94-2		HMDB05320	4364578	3589812	2431945	6.2521e+06	3.44367e+06	2661063	1069299	1.64481e+06	2645130	2536306	2938810	6295802	3249337	3105681	1054593	5780999	2283546	7127819	1989719	3.95274e+06	5263000	3093911	3532920	4514528	3.45915e+06	2754791	1031230	2524635	4.01561e+06	2234109	3.64698e+06	5153864	2532704	3902159	1312759	2212764	2007872	5118558
	Phosphatidylethanolamine (PE)	1-stearoyl-2-arachidonoyl-GPE (18:0/20:4)	52447	LC/MS Pos Late	100008977	2424	768.554	5289133			HMDB09003	21650294	17529134	15847603	26314028	23696652	19456682	7573982	21240672	15420320	28411878	12217629	26516268	14436287	12202444	8195837	46417360	19189332	31592170	15339876	20625980	22322582	15696828	17414120	27001588	26639042	22925756	10231798	22958452	15008626	22714796	16430316	27106056	12629990	17648748	12130337	21373928	19372144	30627206
	Phosphatidylethanolamine (PE)	1-stearoyl-2-docosahexaenoyl-GPE (18:0/22:6)*	52466	LC/MS Pos Late	100008992	2317	792.554	9546798			HMDB05334	3286915	2996699	1842591	7657952	1411031	1915902	658268	1682270	1472580	1737346	953433	2928392	1790929	2147060	558591	1833955	1772071	2634630	3883363	2378814	3833814	4.14422e+06	1195312	6223547	1707985	2509409	1.00248e+06	1978679	1357333	2250278	1435345	2.03266e+06	1740481	3240072	732790	1256113	1533345	2929749
	Phosphatidylethanolamine (PE)	1-stearoyl-2-linoleoyl-GPE (18:0/18:2)*	52446	LC/MS Pos Late	100008976	2522	744.554	9546749			HMDB08994	16274211	15529559	11693150	34855616	14794225	11453142	7232057	9152035	8426361	13143495	12422733	21309764	16141123	14011478	5352860	25367352	8327047	17586052	10425127	19158852	19892144	17340560	12832292	21586410	11788058	13814109	6778249	10985014	10640215	13534219	15062188	20120940	10070271	19239764	6019334	11229828	7697999	20063118
	Phosphatidylethanolamine (PE)	1-stearoyl-2-oleoyl-GPE (18:0/18:1)	42448	LC/MS Pos Late	100001856	2858	746.569				HMDB08993	5838312	5481223	3066576	8266165	4457900	3905655	1428553	3211442	2608727	3961319	4071856	6209869	4860614	3002476	1483556	14295653	3018613	10081939	3408902	8745831	5821491	4376157	4413785	5570790	4146511	5204703	1725440	3199841	3488060	3688286	4753212	7001635	2804675	5102161	1934981	3029917	2378177	8811298
	Phosphatidylglycerol (PG)	1-stearoyl-2-oleoyl-GPG (18:0/18:1)	52623	LC/MS Polar	100001866	717	775.549		322647-48-3			1757885	1158380	976119	1525889	1233725	1339041	671385	1.41727e+06	1506768	1430886	1435158	898882	2137304	1602342	1347932	1282283	1562270	1173961	2743431	1077584	915231	1773505	681683	1973968	1032498	973255	535157	1.03519e+06	1733237	1073323	1328027	1112281	1157773	1592843	439154	1289819	681271	1118373
	Phosphatidylinositol (PI)	1-palmitoyl-2-arachidonoyl-GPI (16:0/20:4)*	52467	LC/MS Pos Late	100008993	2567	876.56				HMDB09789	2505745	2051923	1706153	3552835	2552492	1605126	1447620	1.03762e+06	1801541	1840367	2977097	3.86239e+06	2100402	826174	811577	2514403	1401061	3409001	1425001	1717089	3986927	2197761	1428575	2422496	964252	1971515	1732499	2898944	2403190	1427885	2376869	3321516	2446151	1067753	1031484	1638619	1146165	3199865
	Phosphatidylinositol (PI)	1-palmitoyl-2-linoleoyl-GPI (16:0/18:2)	52450	LC/MS Pos Late	1528	2730	852.56				HMDB09784	2348569	1458030	1112821	3718829	1915597	1018368	1317363	962448	1.58871e+06	1483232	2765206	2320431	3045794	1112442	881545	2464650	883556	1397417	1138382	1.69529e+06	2700967	1861522	936233	2374046	1070068	1075066	1190375	2563018	1802429	1250454	2550042	2809443	2068587	304607	1017214	2.01087e+06	736489	1249740
	Phosphatidylinositol (PI)	1-palmitoyl-2-oleoyl-GPI (16:0/18:1)*	52669	LC/MS Pos Late	100009066	3140	854.575				HMDB09783	4266899	1690496	1243491	3465152	2074020	1541815	1474145	1128638	2186651	1535260	4843839	3484091	3791598	1257859	888987	1831643	1102217	3239187	1691526	2983144	4.15598e+06	1696342	1787825	2443622	1812312	1879069	1419679	2174084	2711450	1381183	3376532	3398382	2853053	792051	1013642	1023047	851280	2723687
	Phosphatidylinositol (PI)	1-stearoyl-2-arachidonoyl-GPI (18:0/20:4)	52449	LC/MS Pos Late	100000616	3000	904.591		383907-33-3		HMDB09815	25919108	31662464	22967172	31159890	29441004	36025264	27099054	24548614	26749428	32904304	25191484	34280048	30475512	22226180	20255004	40301516	25034182	37690768	28496284	30961930	27908654	32381114	21915680	31767258	25843708	41042028	27421512	33545718	29866092	25235050	26229476	30625746	28732692	16561556	18310698	32410712	24793210	40179024
	Phosphatidylinositol (PI)	1-stearoyl-2-linoleoyl-GPI (18:0/18:2)	52468	LC/MS Pos Late	100008994	3185	880.591				HMDB09809	8918748	8.01468e+06	6452573	12907100	9775005	7871541	5947296	7123014	7887582	8896046	13276644	9629971	11973373	8489490	4690381	10480208	5389200	6065106	8.2875e+06	10260251	7965547	9053029	4699738	11373455	7093050	7887774	5035037	9194586	8959782	7269235	11656836	9625931	7480720	5927532	3904059	9642672	4989571	8216209
	Phosphatidylinositol (PI)	1-stearoyl-2-oleoyl-GPI (18:0/18:1)*	52726	LC/MS Pos Late	100009181	3711	882.607					3880946	1898933	688778	2519837	1942996	2016798	1553099	1610001	2184581	2126924	5110512	2737592	2521094	2207615	1201202	2059574	1419322	2496179	2857607	3901016	2809566	1891989	1558117	1361878	1598264	2710015	1519395	1849244	2222824	1598252	3031575	2821307	2426045	1609782	1055660	1117263	661585	2810176
	Phosphatidylserine (PS)	1-stearoyl-2-oleoyl-GPS (18:0/18:1)	19265	LC/MS Pos Late	100000639	3000	790.559	9547087			HMDB10163	2283935	4589246	2244447	4654428	4210858	2875423	335594	7659130	6061864	4576857	384445	755157	2040141	1580279	1651864	30300540	7754530	3525451	8874858	5951111	864688	2264355	2564828	5830857	6923684	2585749	2339761	5322393	4432648	1424723	1095247	4117224	749776	1976299	5292687	6825239	4767715	4571906
	Phospholipid Metabolism	choline	15506	LC/MS Pos Early	1256	1961	104.107	305	67-48-1	C00114	HMDB00097	331380128	221544112	296313184	340234208	222081968	313755424	274920224	358256096	197281488	337412928	311367776	252117552	222975232	478093600	316152096	429666048	265693440	214266896	271422336	285910848	304128992	251292976	272579744	257769872	217964368	289808416	304547648	398385760	230808864	274711968	309636000	281756032	209472336	384048736	320028672	356917184	316706752	181267632
	Phospholipid Metabolism	phosphocholine	34396	LC/MS Pos Early	267	700	184.073	1014	72556-74-2	C00588	HMDB01565	1387812	1829693	1609684	2356300	1160141	1903516	897188	2354344	1934555	2187927	686251	1180463	1657968	1782745	1238216	7951545	2338884	2304278	2419878	2441313	826621	1534026	1297886	1850069	1569641	1568454	1.75775e+06	2231015	1161158	1425413	1002797	2149428	1199359	1552205	2197336	2572412	1682094	3099935
	Phospholipid Metabolism	glycerophosphoethanolamine	37455	LC/MS Pos Early	100001620	659	216.063	123874	33049-08-0	C01233	HMDB00114	1102502	1.83929e+06	1142515	1730516	1524431	1489650	1117006	1808998	1.78867e+06	1909984	1303002	1.52548e+06	1682427	899508	1304275	3570226	2236707	2096970	1586087	1813725	1097675	1308266	942467	1916531	1.64742e+06	1343373	997056	1638797	1217036	1111733	1401746	1920708	1185431	1122537	1759029	2.09098e+06	1383701	1.97385e+06
	Phospholipid Metabolism	glycerophosphorylcholine (GPC)	15990	LC/MS Pos Early	100000269	672	258.11	71920	28319-77-9	C00670	HMDB00086	18556980	48872568	24280702	29118948	36521168	30954536	58240776	26392040	40401020	48153192	38339300	27857728	34866960	15342777	44663076	50201120	49058908	49272064	32568760	42256264	27201680	35085264	21884328	30426912	35005296	42149964	23163642	28120038	28963832	26870572	36001720	42958240	36799888	28615018	55037304	35384176	42205360	47164892
	Phospholipid Metabolism	phosphoethanolamine (PE)	1600	LC/MS Pos Early	1026	700	142.026	1015	1071-23-4	C00346	HMDB00224	1075497	2204999	1628926	3.59958e+06	2294066	1609018	655051	3.41494e+06	3295898	2922082	505329	681317	1728400	2261205	1333124	13187473	3738863	2573800	3572047	3.08969e+06	864702	1.374e+06	1509006	3590430	2.9732e+06	1745477	2488642	2906689	2031953	1199398	746547	2525717	1186156	2228927	3052313	4965822	2.67036e+06	3818292
	Phospholipid Metabolism	trimethylamine N-oxide	40406	LC/MS Pos Early	100003397	2100	76.0757	1145	1184-78-7	C01104	HMDB00925	34914088	23860188	20369928	33795592	12361989	20645492	22753420	124217144	11336101	67082240	28900908	21632760	27822788	13355241	10482011	17364708	19915852	11950491	14855802	40024340	31130160	22731736	32048104	31139388	41171700	16264785	28329306	18834276	24277892	27756816	18978466	17303960	32657752	11820418	10036620	11661660	13129662	12920859
	Plasmalogen	1-(1-enyl-palmitoyl)-2-arachidonoyl-GPC (P-16:0/20:4)*	52689	LC/MS Pos Late	100009014	2154	766.574				HMDB11220	14355943	10355528	10218081	8140325	13898999	14425392	10041015	17385418	10268063	20466722	15718211	15860194	12240525	7716551	14443635	11941416	12017208	12354305	10190592	12082844	12133155	8279311	10126908	8.12664e+06	18223944	14279663	12121637	14231304	11567639	17746898	16468424	15015072	11283855	8827040	13621437	15087961	12761572	16343952
	Plasmalogen	1-(1-enyl-palmitoyl)-2-arachidonoyl-GPE (P-16:0/20:4)*	52673	LC/MS Pos Late	100009002	2270	724.528				HMDB11352	11069984	8053170	5962071	8313499	7111859	8493681	5870924	16365571	8649336	11766014	7125256	9503970	10327736	6317725	8319294	18168818	13520002	7709232	10346299	9491232	5771096	8256331	5378565	8769803	8843135	9624132	7375528	8798187	7026648	11646227	6956647	12485604	7.73127e+06	8755570	10003299	11770196	8427225	13785820
	Plasmalogen	1-(1-enyl-palmitoyl)-2-linoleoyl-GPC (P-16:0/18:2)*	52682	LC/MS Pos Late	100009009	2226	742.574				HMDB11211	18070180	19605944	17093798	17568856	31069812	20643990	21925654	20585216	23800584	27600544	22119428	19872018	22970662	17220440	22774620	22159870	18373448	17908028	19187324	24541664	16871016	16624618	15089142	16700256	30770094	16606041	20925608	16023222	22034836	24004448	22441888	22582560	17106260	18452348	21557224	24536212	17316836	24424600
	Plasmalogen	1-(1-enyl-palmitoyl)-2-linoleoyl-GPE (P-16:0/18:2)*	52677	LC/MS Pos Late	100009069	2351	700.528				HMDB11343	1213814	1206423	973469	1023731	1.12654e+06	992187	1038819	1901719	957996	1264571	1140793	1020742	1550641	1121225	1185836	1660395	1813915	822304	1028623	1515862	768986	1204682	685279	955057	938974	939857	1295733	1060417	763450	1534947	965356	1321124	916170	1532794	1740003	1368508	1.11163e+06	1446946
	Plasmalogen	1-(1-enyl-palmitoyl)-2-oleoyl-GPC (P-16:0/18:1)*	52478	LC/MS Pos Late	100009007	2443	744.59					7841665	7027245	5924911	7727500	11315718	9631483	7979710	6776214	12181208	10142575	13067606	8.33706e+06	9418431	8278636	7812740	6218365	6987931	7969771	10858330	7796150	6787930	6514801	6194654	8568027	11880761	8428321	8166295	6081796	10428652	9070229	14664328	7915668	8498350	7625074	7210938	7338848	7163067	8629628
	Plasmalogen	1-(1-enyl-palmitoyl)-2-oleoyl-GPE (P-16:0/18:1)*	52477	LC/MS Pos Late	100009005	2600	702.543				HMDB11342	1482930	1163356	788989	1088351	1158948	1.43533e+06	788125	1604977	1178614	1339928	1663736	952076	1315827	1124925	985409	1846765	1482408	1264150	1377329	1.68766e+06	980704	1190720	922179	1192934	1251517	1315438	873422	964661	942743	1293037	1286410	1458841	1132415	1211156	1415344	1221814	1163497	1668143
	Plasmalogen	1-(1-enyl-palmitoyl)-2-palmitoleoyl-GPC (P-16:0/16:1)*	52713	LC/MS Pos Late	100009160	2218	716.559				HMDB11207	651727	517554	434052	891977	961401	589298	733578	545384	940798	738095	1401363	832099	621746	622433	789191	433075	545671	592384	776308	794829	649512	442486	441531	925500	1074676	470093	770577	504600	799711	657847	1586644	598597	566087	478288	702047	594377	599264	615671
	Plasmalogen	1-(1-enyl-palmitoyl)-2-palmitoyl-GPC (P-16:0/16:0)*	52716	LC/MS Pos Late	100009162	2454	718.574	11146967			HMDB11206	5793377	6265765	5271331	6583022	7813966	5094978	5585353	5052934	6099865	7.0233e+06	7.43464e+06	8308728	7167035	5048489	6.16751e+06	5486253	5396898	5093947	7059304	5710112	5171201	5959598	4953969	7292205	8143877	4414099	6103679	4696647	5398087	7032477	8648616	7.37867e+06	6.13104e+06	4776066	6179580	6929389	5344265	5211561
	Plasmalogen	1-(1-enyl-stearoyl)-2-arachidonoyl-GPE (P-18:0/20:4)*	52475	LC/MS Pos Late	100008999	2511	752.559	9547058			HMDB05779	31507536	20018024	16705568	17659344	25383002	23755928	14147715	39031352	20778784	33256072	19908940	21873672	27276270	12762180	18969364	44583560	30146228	22918322	22884352	23854850	14904479	17684616	15928143	20721484	31218090	27017854	21594368	29138742	19209740	27646916	21361782	28427556	22721462	22091204	25282600	29615428	22085792	36328384
	Plasmalogen	1-(1-enyl-stearoyl)-2-linoleoyl-GPE (P-18:0/18:2)*	52748	LC/MS Pos Late	100009225	2633	728.559				HMDB11376	8400655	5802755	5358496	6596869	8574625	6195948	7.00211e+06	9778852	5575391	7339828	9649488	5727172	11646270	4429225	5795401	9006253	7.34747e+06	5977159	5579532	10961285	4834341	5588510	4483915	6177321	7498997	5735143	7332205	6707348	5233087	6.90658e+06	8258009	7.91413e+06	7577240	8370406	8512984	7.47384e+06	5463273	8867452
	Plasmalogen	1-(1-enyl-stearoyl)-2-oleoyl-GPE (P-18:0/18:1)	52614	LC/MS Pos Late	100008919	2950	730.574		144371-68-6		HMDB11375	1902739	1158484	1184077	1138654	1294305	1166869	883388	1.67631e+06	1277515	1.43046e+06	1949920	1190505	1776740	909326	876823	1.8059e+06	1.40751e+06	1792752	1218741	1.8919e+06	1125206	977209	787531	999386	1747572	1528842	1.01144e+06	1.39418e+06	856290	1355529	1350744	1556984	1609671	1608021	1.45109e+06	1365676	1091778	2371216
	Pregnenolone Steroids	17alpha-hydroxypregnenolone 3-sulfate	37482	LC/MS Neg	100002128	4800	411.185	152971	28901-70-4		HMDB00416	74986	98218				69116		45800		21022	49378		17284			74458				63412	149494	58728				94744		29821			83334					63203
	Pregnenolone Steroids	21-hydroxypregnenolone disulfate	46115	LC/MS Neg	100001999	3935	245.067	134595	1164-98-3			817451	881306	114956	100079	439346	930981	225369	744361	337114	564183	504441	184611	369865	264517	498071	546190	169820	227160	313588	691402	668273	584878	126726	100131	494952	680077	176742	701196	308820	552055	467099	245460	326780	419041	402628	548464	175866	260695
	Pregnenolone Steroids	pregnen-diol disulfate*	32562	LC/MS Neg	100001993	3868	238.077					15743851	14160206	1199220	687605	3418653	20277012	1620729	7304205	8.23313e+06	15601235	6488936	2574340	5477089	6914512	5546692	7219417	2583627	2713912	3279992	9335718	12197034	17861936	1455438	783793	5049672	16520844	1642565	6881097	6575767	12856048	6326515	3.57192e+06	6406828	8.21666e+06	4299560	8348639	3705026	2918726
	Pregnenolone Steroids	pregnenediol sulfate (C21H34O5S)*	32619	LC/MS Neg	100002067	5000	397.205		1247-64-9			4332462	3304683	2306778	968613	1437917	7514875	650364	4094484	2443340	5964843	4077910	1881117	2233177	2137629	3152855	3266079	985300	1.5153e+06	1719922	6929311	3750497	3484088	2441953	944987	2010004	7052638	563909	4541134	2397665	4997601	3.91729e+06	2112154	2483290	2809998	2.72477e+06	3.07293e+06	1.31251e+06	1731862
	Pregnenolone Steroids	pregnenetriol disulfate*	62921	LC/MS Neg	100021104	3504	246.075					5429561	4461210	412148	270797	1071681	5258632	676167	1800115	1599384	2481129	1760276	942467	1.90396e+06	1237274	1286170	2979698	851009	757712	1025266	1482102	4456833	5384112	369902	261230	1242850	4149440	687983	1913905	1323680	2099225	1548486	1523114	2369738	1959855	1057393	3027790	1206301	879718
	Pregnenolone Steroids	pregnenetriol sulfate*	62922	LC/MS Neg	100021103	4749	413.2					2675363	1.82349e+06	1132674	435098	677706	4650307	477082	1.93755e+06	829625	2130361	1652732	1429167	1748158	803647	1259374	2467108	692251	800542	917756	1.94977e+06	2863063	2092920	1052362	410974	884433	3769700	402298	2152715	778696	1977128	1525168	1851659	1787012	1217814	1056608	2223241	923276	857236
	Pregnenolone Steroids	pregnenolone sulfate	38170	LC/MS Neg	100002129	5100	395.19	105074	1247-64-9		HMDB00774	918822	1609116	172174		236250	1181370	54572	824754	385469	958934	1001612	210261	637589	277042	421458	722121	95657	321633	262781	1362833	1386484	974636	284994		266418	1254823		683829	409972	813687	1072718	268026	524812	468118	437128	631669	124919	259545
	Primary Bile Acid Metabolism	chenodeoxycholate	1563	LC/MS Neg	1123	5264	391.285	10133	474-24-9;474-25-9	C02528	HMDB00518		5.47025e+06		3.64097e+06	3638922	3324375	2615959	6333289	7154037	6536203	11913651		1569565	1963333	3790762	6454301	1598729	4829361	3.61772e+06	3065763	1.01834e+06	8657927	3402441		4.16005e+06	3249334	3827725	5187990	5470418	6078485	8615479	4827390	2291149	1713742	2862119	6464752	8331024	5526527
	Primary Bile Acid Metabolism	cholate	22842	LC/MS Neg	136	5165	407.28	221493	81-25-4	C00695	HMDB00619	329651	4076475	329423	720528	132680	226284	78969	1297551	2.97175e+06	189360	7156001	320435	118413	241156	1100318	755655	403750	263031	154509	189621	153885	5781837	316397	1520332	136003	161525		615632	1298883	169270	1.65542e+06	348594	113961	275012	574089	992932	6399792	163900
	Primary Bile Acid Metabolism	glyco-beta-muricholate	62066	LC/MS Neg	100020214	4762	464.302					350009	23019	60682	160163	56371	954807	200023	51305	92004	212310	1357455	93064	89094	95412	95172	58843	123053	72228	34821	162277	304568	79893	75824	24290	81654	188315	308855	149295	42159	220293	851594	218759	153631	84165	74572	38806	74980	137543
	Primary Bile Acid Metabolism	glycochenodeoxycholate	32346	LC/MS Neg	1628	5236.1	448.307	12544	16564-43-5	C05466	HMDB00637	6327225	5109710	4504713	7915138	944094	9819678	435696	10495679	6.13882e+06	2.0109e+06	29240214	27804144	1049009	20557068	5949100	13768019	1137429	2434259	871418	3018757	11805525	5.87461e+06	6880129	2011881	433572	1889084	4300921	14342893	5.37194e+06	5146156	17731810	33543674	881256	10663667	3159900	7126313	1799090	1956476
	Primary Bile Acid Metabolism	glycochenodeoxycholate 3-sulfate	52974	LC/MS Neg	100006641	4820	263.628					1714841	852059	220949	572638	207752	1097901		561335	1128955	914217	1221385	600351	143034	2444651	446798	2951176	296222	380473	158673	297370	984897	941238	419385	319645	202700	311010	390911	732282	726672	534137	1617604	1709410	528390	1458186	413864	1967659	223700	312027
	Primary Bile Acid Metabolism	glycochenodeoxycholate glucuronide (1)	52983	LC/MS Neg	100009264	4806	311.666					890679	197550	418084	303692	139492	480205	182115	429739	777161	5622855	563388	799446	4676482	875228	304124	731809	364156	114970	90383	567261	682186	276621	876858	156513	137434	411930	263673	779112	512395	4699655	388172	1171997	4766048	580610	242736	417551	376111	176011
	Primary Bile Acid Metabolism	glycocholate	18476	LC/MS Neg	342	5163	464.302	10140	475-31-0;863-57-0	C01921	HMDB00138	6536757	1.03711e+06	823899	4.1454e+06	391860	3000642	213621	2164709	737691	4728079	3320594	8570055	477325	11800749	848696	1225113	262688	2.01894e+06	173111	343508	4625472	1717355	815828	865849	106620	714184	1272217	3900438	477739	7116790	2511795	7073425	357856	7396830	540217	747930	449775	819452
	Primary Bile Acid Metabolism	glycocholate glucuronide (1)	52977	LC/MS Neg	100009259	4533	640.334					24502	26832					163339			120677	54021		214034	95380							37581	43813			112024		165927	22111		103247			448859	38143
	Primary Bile Acid Metabolism	tauro-beta-muricholate	33983	LC/MS Neg	100001250	4774	514.284	168408	25696-60-0		HMDB00932	543781			61645		603957	131238	28052		42545	301705			57229				39911		73535	484277				26219	77966	177839	45044		40324	265743		20744	26489				52705
	Primary Bile Acid Metabolism	taurochenodeoxycholate	18494	LC/MS Neg	1629	5250	498.289	387316	6009-98-9	C05465	HMDB00951	3.51154e+06	275677	311611	1249147	74845	1186182	119741	904772	257776	222541	1190532	3066010	88974	7.46333e+06	242609	710943	57162	367407	90590	181327	3.43953e+06	521444	724851	360616	51648	252941	685380	1613689	306214	683709	939952	2325781	91850.7	1748435	96004	363461	176517	243835
	Primary Bile Acid Metabolism	taurocholate	18497	LC/MS Neg	1648	5150	514.284	6675	145-42-6	C05122	HMDB00036	3.39488e+06	67743	93384	578350		730344		229634	103228	776569	173157	884615	38719	5671281	47820	43302		578801		38455	1809404	145911	88969	131053		145869	186327	425837	75645	1265732	304936	772511	39718	1251604			20625	218048
	Progestin Steroids	5alpha-pregnan-3beta,20alpha-diol disulfate	37198	LC/MS Neg	100001988	3962	239.085					767091	1420827	56696	25001	321644	814812	350922	576471	634919	1436433	469082	75529	677440	282702	537118	266198	162968	265552	881001	163554288	356263	640832	86554	22570	6295429	610363	398693	670073	474596	998639	590522	99052	753180	389865	442446	472172	163952	252074
	Progestin Steroids	5alpha-pregnan-3beta,20alpha-diol monosulfate (2)	37200	LC/MS Neg	100002014	5060	399.221					119660	114033	94219	40925	88971	196949	53538	228948	111071	373384	126390		149076	72008	200861			63959	401899	78119552	24861	69803	87190	29177	2526657	149029	106460	335018	83681	297521	179542		109342	72539	199981	106331		76827
	Progestin Steroids	5alpha-pregnan-3beta,20beta-diol monosulfate (1)	37196	LC/MS Neg	100002009	5180	399.221					154615	128446	134664	62473	91154	181632	40488	112158	151540	271152	131279	74588	143427	111559	247989	135032		117087	309730	18100644	92138	121503	94226	45477	1336974	181581	54192	202109	127130	200535	151338	81775	139191	98603	197915	97778	33776	122157
	Progestin Steroids	5alpha-pregnan-3beta-ol,20-one sulfate	37480	LC/MS Neg	100002035	5136	397.205		7730-00-9			27051	80720				23796				33118			19194						21447	9998009					169438			28192		59285
	Progestin Steroids	5alpha-pregnan-diol disulfate	46172	LC/MS Neg	100002015	4310	239.085	5127902				49000	30786				62783			38073	92249				38628	35790				91827	5695137	51321	28896			375156	46867			32053	54087			30651	66005	19950	30267
	Progestin Steroids	pregnanediol-3-glucuronide	40708	LC/MS Neg	100003470	5145	495.296	123796	1852-49-9		HMDB10318	281663	88067	130172	78751	79017	226915	116417	178267	223988	309449	250244	98284	267178	77523	232907	63788	98828	61785	215248	24508978	120193	68152	157149	91247	1407362	187276	125561	315631	149882	269187	217031	83928	337045	115265	210927	74619	69733	85739
	Progestin Steroids	pregnanolone/allopregnanolone sulfate	48394	LC/MS Neg	100006173	5160	397.205					41371	72880				25379				64424			39930						48951	6.09093e+06	64395				276826			32365		74179
	Secondary Bile Acid Metabolism	3b-hydroxy-5-cholenoic acid	43507	LC/MS Neg	100004182	5205	373.275	92997	5255-17-4		HMDB00308	31926	35410	53925		33381	64052	138704	101397	34300	102371	50282	67690	68852	104794	65886	107944	38806	57603	65351	90434	25416	39832	46266	17789	138336	91567	132840	106288	36531	86550	59525	65002	84445	43740	32299	112002	65945	78539
	Secondary Bile Acid Metabolism	deoxycholate	1114	LC/MS Neg	302	5294	391.285	222528	83-44-3	C04483	HMDB00626	3048533	3.28359e+06	8074204	4577548	4780337	6808567	5.50864e+06	1.88767e+06	3220226	5381596	12363866	11076923	12787727	2098858	4943684		3.15575e+06	6.86129e+06	1.39371e+06	3586198	4840321	3010026	7227547	6395312	5244111	4161699	6.00464e+06	6.55988e+06	2.39972e+06	7.90002e+06	5.73663e+06	10254683	5537722		2.09001e+06		8885114	7710123
	Secondary Bile Acid Metabolism	deoxycholic acid (12 or 24)-sulfate*	63688	LC/MS Neg	100021712	4580	235.118					208362		461989	507600	177668	368761	366484	85329	106630	2144316	172990	1022445	2.08507e+06	168380	170712	109516	219798	133542	86838	365645	283603	139574	639234	237136	241572	250689	284606	579378	82929	2030639	268943	536537	1241875	58619	138505	192731	247826	257390
	Secondary Bile Acid Metabolism	deoxycholic acid glucuronide	63610	LC/MS Neg	100020550	4800	567.317					93884	54916	52263	91936	60468	244192	317820	656397	595476	770969	1305912	268027	2100923	967258	41811	448353	108325	82505	70935	121549	157067	88449	56507	76320	63234	213245	491097	674905	436378	959967	345609	317750	1629244	460716		276744	98813	110993
	Secondary Bile Acid Metabolism	glycocholenate sulfate*	32599	LC/MS Neg	100001989	4750	254.623					1.93331e+06	2995649	2550200	1206551	1839339	3.71899e+06	3576085	4978573	4210082	6655154	2659012	1266937	6160154	2999040	2.95349e+06	9287730	2323823	2849387	2508079	3236298	2025569	3792492	1.98519e+06	918580	2190365	3.59516e+06	3.99322e+06	6.00383e+06	2.89472e+06	4506000	2657033	1710973	6654297	2640738	2778679	9690099	2842712	2287436
	Secondary Bile Acid Metabolism	glycodeoxycholate	18477	LC/MS Neg	100000436	5281	448.307	3035026	360-65-6	C05464	HMDB00631	7486648		3635831	7766279	1568085	10691395	1255910			4972337		15119618	5043167				927887	4631155	522070		11291989		4908281	1662978	897602	1785916	5027188	10922227		8840635			3694424	2947818			1970216	4500200
	Secondary Bile Acid Metabolism	glycodeoxycholate 3-sulfate	52975	LC/MS Neg	100006642	4875	263.628					3128718	378149	338345	1047722	585195	1.78349e+06	521060	1137704	1.66729e+06	6225430	924733	833909	3.93821e+06	1605530	468222	802147	674160	818888	144605	329472	2034552	704939	599317	416713	828568	833205	1311035	1816816	944654	5140282	690366	2058360	11671952	1362289	416327	919633	700852	913596
	Secondary Bile Acid Metabolism	glycohyocholate	42574	LC/MS Neg	100004083	5020	464.302					398634	56177	30836	76985	50678	257026		101760	45984	202941	193711	212026		363465	101412	162637	20186	43377	37118	34256	254560	96854	53872	13601	42252	33363	85048	190750	40582	198233	251502	276296	20856	189334	62278	121111	19324	23317
	Secondary Bile Acid Metabolism	glycolithocholate sulfate*	32620	LC/MS Neg	100001657	5011	255.631	72222	15324-64-8	C11301	HMDB02639	3970760	950561	1490409	4002078	2661669	9815356	2419667	1.60927e+06	5926969	12693918	3.71156e+06	3272111	4333917	4170770	3735724	1074712	3196798	3018250	1719051	3007252	3499506	1187508	2290474	1.82724e+06	3171461	4721794	2412328	5788964	1674183	8963956	4459169	6696807	10990786	2295397	2854872	2167626	2168567	3612751
	Secondary Bile Acid Metabolism	glycoursodeoxycholate	39379	LC/MS Neg	100002911	5033	448.307	12310288	64480-66-6		HMDB00708	927804	1687863	1808504	1097678	218747	389653	188087	420510	315856	404478	4413056	22120544	186355	587509	1032724	6127433	88648	615017	221454	54400	1501292	2504341	3584757	248356	110634	81228	649434	1541028	239201	482935	2269826	21249794	98725	500980	550046	2432110	146191	206795
	Secondary Bile Acid Metabolism	glycoursodeoxycholic acid sulfate (1)	63731	LC/MS Neg	100020819	4309	263.628					289195	673859	322713							132900	582903	1787203		105416	104373	3557542					138493	1230386	763777								438928	4389820		254629	106493	1.70424e+06
	Secondary Bile Acid Metabolism	hyocholate	34093	LC/MS Neg	100001279	5046	407.28	92805	547-75-1	C17649	HMDB00760	73779	182196	78667	53582	63735	99448	79233	107265	145718	113112	820756	114157	37997	71364	109240	236202	112393	70621	58100	28213	68549	193837	85757	64531	77035	90661	78315	123578	58831	97405	295122	116596		46976	104661	330855	284459	114868
	Secondary Bile Acid Metabolism	isoursodeoxycholate	57577	LC/MS Neg	100002488	4809	391.285	127601	78919-26-3	C17662	HMDB00686	368201	1411414	7047770	1133756	631188	136508	491116	309889	271953	1176904	2.92905e+06	25620928	729123	1725305	1.68938e+06	7593447	120019	583466	716702	271038	545135	1650091	16713434	756749	519502	87029	1142895	581780	518518	927890	2634973	13934063	307661	385540	991438	2601009	355457	390291
	Secondary Bile Acid Metabolism	lithocholate sulfate (1)	62526	LC/MS Neg	100020823	4811	227.12					141426	111736	238251	378561	228737	391166	475424	83554	221203	1837531	295434	839140	1006122	247989	273048		446668	86905	244714	816320	125126	194121	432696	134980	225161	470946	121658	445337	53031	1659712	302395	294714	685277	147885	285815	99027	394235	242805
	Secondary Bile Acid Metabolism	taurochenodeoxycholic acid 3-sulfate	62890	LC/MS Neg	100021093	4809	288.62				HMDB02486	1363509	213836	19279	144307		247193		126954	177459	65748	118269	78339		697099		205689		84044		42669	560374	281756	62896	86692	34926	57831	89210	94732	127227	66407	198431	241932	52945	216716		187109	67043	39474
	Secondary Bile Acid Metabolism	taurocholenate sulfate*	32807	LC/MS Neg	100001990	4750	279.614					2514292	1007393	651591	536645	356137	2544910	1355682	1111201	995094	1422521	96066	230584	1285091	1496812	564306	1157101	594598	1121702	773818	1054439	1891991	861822	490001	392545	845194	1439604	1217796	2528720	1217862	619730	415792	520579	2288461	1034743	411138	1583455	523717	1261735
	Secondary Bile Acid Metabolism	taurodeoxycholate	12261	LC/MS Neg	1668	5257.4	498.289	2733768	207737-97-1	C05463	HMDB00896	5398772	128982	386307	1686181	204879	1892500	367836	526063	129284	698796	702062	2736156	572747	2813583	174847		67650	991049	80656	156788	5554300	140507	741036	483548	162616	440750	1255811	1928485	198637	1507023	516419	1605846	360222	545874	77074	88891.8	259614	1023375
	Secondary Bile Acid Metabolism	taurodeoxycholic acid 3-sulfate	62889	LC/MS Neg	100006644	4850	288.62					1.74264e+06	82789	24766	205504	45393	370381	124350	245246	172800	639517	40870	84459	504486	433040	40118	52415		187235		60660	1112699	129105	88916	69781	177201	131456	281804	267373	144851	597824	59539	228079	1.23392e+06	122206		72432	173688	190662
	Secondary Bile Acid Metabolism	taurolithocholate 3-sulfate	36850	LC/MS Neg	100001658	5027	280.622	440071	64936-83-0	C03642	HMDB02580	4273660	390673	299661	1158157	472440	4227578	918946	443791	1075898	2601458	380148	358790	696377	2145960	520490	149895	452141	927602	346389	792742	2677649	325908	369632	607697	1.02392e+06	1415107	810395	1321851	458198	1047999	732269	1.03321e+06	2340228	450383	352666	358554	708876	1.82848e+06
	Secondary Bile Acid Metabolism	ursodeoxycholate	1605	LC/MS Neg	1135	5055	391.285	31401	128-13-2	C07880	HMDB00946	88920	422903	1224051	239846	109341	99985		188515	135453	513195	2.49875e+06	5151437		126802	581672	2130979	105251	84480	100061		309092	1322849	2457554	119755	87768			439880	36502	566317	972776	8232761		51501	324231	1156443	293276	78191
	Short Chain Fatty Acid	butyrate (4:0)	40605	LC/MS Neg	1143	1062	87.0452	264	109-92-6	C00246	HMDB00039	508679	517401	637402	981800	399106	581480	442421	484222	626107	459050	652467	566117	2219925	477301	495269	426085	507481	593217	509295	505577	417848	582868	631687	737401		571618	449661	441107	529583	738778	448586	673792	586216	535792	202633	558833	421482	607639
	Short Chain Fatty Acid	valerate (5:0)	33443	LC/MS Neg	1136	1718	101.061	7991	109-52-4	C00803	HMDB00892		206064				165824										170871					69480
	Sphingolipid Synthesis	sphingadienine	57426	LC/MS Pos Late	100015643	1350	298.274	6449795	25696-03-1			208408	305698	182898	227025	323090	249823	219872	327447	265595	181767	315836	137012	258064	190536	240597	1195614	386336	331959	260502	210490	87490	126564	108628	284150	244508	241249	133858	176580	197268		101428	200431	120672	210623	174982	292628	181624	198263
	Sphingolipid Synthesis	sphinganine	17769	LC/MS Pos Late	313	1413	302.305	3126	3102-56-5	C00836	HMDB00269	145311	174769	115633	187682	188354	145161	108061	218572	202392	171673	139844	96111	190582	141409	105702	785309	259926	200056	178557	202608	90003	103181	128171	224146	198960	129117	161403	164390	165278	84116	118693	144844	138447	169083	124725	222286	156681	178141
	Sphingolipid Synthesis	sphinganine-1-phosphate	52605	LC/MS Pos Late	100001876	1431	382.272	520	19794-97-9		HMDB01383	136558	209865	141572	270261	234867	144044	119586	255794	238176	239977	73524	74054	171654	91011	95552	834002	236448	185857	244094	236354	108832	121581	151330	223078	309603	146785	124481	191185	184126	123567	179402	200715	141382	152927	147966	307398	205475	245689
	Sphingomyelins	behenoyl sphingomyelin (d18:1/22:0)*	48492	LC/MS Pos Late	100006294	3083	787.669				HMDB12103	114428440	126118928	119071712	151764512	117832760	141028272	111927448	151577104	101448128	145516816	77006176	109157928	145625216	104437736	75938456	158606000	103001216	116615904	125487384	119463048	120439504	143022096	94336368	136773856	124277608	139477856	123983688	159485056	91392680	137866304	84815088	113542568	149347152	96626784	85652688	131763312	106866288	142451632
	Sphingomyelins	hydroxypalmitoyl sphingomyelin (d18:1/16:0(OH))	62851	LC/MS Pos Late	100021000	2056	719.57					681345	949933	618097	1107061	937163	892068	1189586	952238	838683	962119	842132	648349	1150028	896096	941720	1077044	823445	670207	1371125	1317566	564551	934742	605275	1.01381e+06	1149702	756432	1269247	835345	717837	871601	840697	780228	1231328	1137640	887705	992699	865521	743391
	Sphingomyelins	lignoceroyl sphingomyelin (d18:1/24:0)	57330	LC/MS Pos Late	100006298	3437	815.7		60037-60-7			91358464	113386808	66432200	96722216	94635176	123005592	91894240	116873064	67823864	121665232	65885580	88700824	99131976	74642392	54864420	133900560	89288784	100024248	86184728	90001672	78370304	114366280	59353720	97697800	97327992	101322128	88512528	125251192	66599188	106389480	72765592	105044240	87871024	64544988	63420352	96168352	96838496	114272280
	Sphingomyelins	palmitoyl sphingomyelin (d18:1/16:0)	37506	LC/MS Pos Late	100002107	2168	703.575	9939941	6254-89-3			189751616	209741888	182308672	224064528	216822160	218868608	222252736	229809936	197332368	240434976	212135584	182824768	246926640	186509632	193779984	226003872	182687792	177454112	208599664	230623568	167013664	207169808	177898976	231413776	228782176	216393824	227169856	216294352	181713248	216939808	225073040	208220672	254047616	209319872	189401184	221782880	191893680	200355104
	Sphingomyelins	sphingomyelin (d17:1/14:0, d16:1/15:0)*	62152	LC/MS Pos Late	100020276	1950	661.528					805611	702181	671131	1540201	1038051	766376	1064198	705678	844917	1065415	1072377	708319	2143191	338934	686525	843010	651800	851830	622543	1120629	691048	603532	667702	1.91223e+06	949357	873171	1061906	767630	750129	853326	1018029	759488	1.98768e+06	519275	809054	643194	607951	802242
	Sphingomyelins	sphingomyelin (d17:1/16:0, d18:1/15:0, d16:1/17:0)*	52433	LC/MS Pos Late	100006314	2082	689.559		121999-58-4			21702746	23236402	24162408	29315720	28733164	24403088	31084692	24656838	23222596	31630560	27302138	19427550	41258280	16635043	20018224	25199960	15152070	19712832	18131522	30741766	18630902	21854992	24208630	31900042	31098090	26776846	30714436	24361256	20156488	28354756	29005022	21297868	47147460	20747112	20255174	23391902	15859315	22644704
	Sphingomyelins	sphingomyelin (d17:2/16:0, d18:2/15:0)*	57483	LC/MS Pos Late	100015793	1837	687.544					566432	473845	556555	941911	527627	643754	824484	561209	536391	669918	728600	371265	1304257	279519	426519	576373	263922	479498	451064	963939	446104	518953	483205	1061022	572289	619732	766011	394714	457616	511806	749504	469223	1186520	366424	455947	538730	301298	552948
	Sphingomyelins	sphingomyelin (d18:1/14:0, d16:1/16:0)*	42463	LC/MS Pos Late	100004328	1998	675.544	11433862			HMDB12097	37823104	36428752	46746848	60325744	47690628	41475472	47183008	35556368	45682564	50151096	54341968	40051992	77614456	28491168	29219060	41092628	36083992	38698024	31398034	46142424	35321588	37877304	43511984	58178048	47851096	46357544	48497036	36392880	39826192	49069064	53500952	43931812	84389856	35627856	32560176	39401696	37989304	42311320
	Sphingomyelins	sphingomyelin (d18:1/17:0, d17:1/18:0, d19:1/16:0)	52615	LC/MS Pos Late	100008920	2312	717.591		121999-64-2			10417481	12463116	11580837	14835492	11331032	9970747	14703265	11546563	10518084	13794445	7548374	6863046	18033904	8487937	10139053	10532774	7893303	10111183	10146283	13658327	8957240	11436600	11912943	16266996	13654924	11897552	14550451	13552832	10436123	10984372	8548061	8908575	21490352	9464215	9942866	10782352	8523053	12105003
	Sphingomyelins	sphingomyelin (d18:1/18:1, d18:2/18:0)	37529	LC/MS Pos Late	100002106	2167	729.591	6443882	108392-10-5		HMDB12101	17713548	19523148	19821606	24678124	15704971	16637700	26215154	19353952	19909306	17015316	16566355	12336837	22028136	12328165	17367110	16569101	12209386	21996572	18443872	23701806	14741170	18854040	19392052	26136786	20539284	17482774	26127752	19499768	19248740	15223086	18158466	14790492	26740790	15040016	16142350	18785228	15055808	24410028
	Sphingomyelins	sphingomyelin (d18:1/19:0, d19:1/18:0)*	57475	LC/MS Pos Late	100015787	2330	745.622					6493531	6749554	6753552	11533855	8449336	6352385	8630308	6892711	6609680	8432640	4540432	3542829	13364093	3873609	4781255	6839133	4614706	6895754	5922463	9491033	4864109	5688392	6610714	13693413	9423870	6284066	9097647	7.17148e+06	6380621	7302868	5107456	4869008	15974057	5146059	4803412	6352871	5058437	7637575
	Sphingomyelins	sphingomyelin (d18:1/20:0, d16:1/22:0)*	48490	LC/MS Pos Late	100006290	2685	759.638				HMDB12102	59200904	67140984	78174424	73567800	67428872	73029480	61637808	65228688	61519416	85045560	41298260	47250656	84579456	54942784	40741420	59763964	57870488	56461388	57968528	57621920	52870584	68882992	64544156	78757056	65004888	65810808	64523540	64351072	56409768	77106632	44050760	52220952	91499216	48896912	42119044	60140072	63108960	68090720
	Sphingomyelins	sphingomyelin (d18:1/20:1, d18:2/20:0)*	48491	LC/MS Pos Late	100006292	2383	757.622		222403-67-0			8849683	10942982	10068321	12442174	9265175	10794359	12724392	12085025	11162117	10662602	8792979	6205187	11035821	7868441	8402181	8167587	7856707	8663639	11638666	11196944	7474467	10394328	8843302	13504523	9683914	10420186	13288102	11177318	9981931	10353784	9232200	7.1258e+06	12180555	8220432	8127389	9191493	9063509	11255417
	Sphingomyelins	sphingomyelin (d18:1/20:2, d18:2/20:1, d16:1/22:2)*	57481	LC/MS Pos Late	100006293	2039	755.606					531706	526666	396595	1246718	586850	425485	876272	586718	889722	593571	936340	283363	918131	393774	506176	676899	559305	380080	547763	698066	325500	402240	557416	1220831	833930	456874	795734	528545	749466	543367	1091507	394950	1180818	676144	484887	694227	492004	462804
	Sphingomyelins	sphingomyelin (d18:1/21:0, d17:1/22:0, d16:1/23:0)*	52495	LC/MS Pos Late	100009025	2793	773.653					28141592	30238734	30960884	48518740	33777836	34093448	30653240	32720112	26833852	45533304	20411072	21415784	62692064	20201912	18684228	33633324	21796602	35905204	23473326	33370730	24526712	28346304	25904214	49805916	35740128	34182428	31960648	34898144	25661452	39515248	21192312	25432976	71568696	22820144	19635096	29237744	24084872	38065536
	Sphingomyelins	sphingomyelin (d18:1/22:1, d18:2/22:0, d16:1/24:1)*	48493	LC/MS Pos Late	100006295	2666	785.653				HMDB12104	77590176	89424032	79778560	103531264	84951432	103601512	87715248	91908016	89699976	100037368	83436344	73010576	111666336	81299088	64876288	80699176	75614040	86421664	86779592	83769936	68642584	89576544	74335880	64814992	88076456	94307904	92884528	91167576	81718944	91923160	86332624	80624176	63129664	74153472	63966764	86353968	81364912	97564928
	Sphingomyelins	sphingomyelin (d18:1/22:2, d18:2/22:1, d16:1/24:2)*	57477	LC/MS Pos Late	100006296	2209	783.638					4316262	4642685	3423778	9252552	5379872	3428912	5578288	4039337	6072904	4780929	7214561	3548147	8123652	2690782	4269985	4965327	3926227	3770593	3952686	5.08915e+06	2970778	4023214	3394338	10586473	6340087	3663080	6154822	3949534	5613705	4793522	7.79582e+06	4467100	8764698	4635653	3963548	5167941	4006635	4116956
	Sphingomyelins	sphingomyelin (d18:1/24:1, d18:2/24:0)*	47153	LC/MS Pos Late	100005986	3033	813.684		94359-13-4		HMDB12107	207586288	206865216	119685800	212966800	198137504	213284592	199003936	195143696	179512528	206108032	209025408	170477680	206063168	146200160	170793040	185809664	176767024	214766272	227846864	214125264	147285488	182224032	128095032	233940400	219713616	189609840	183450112	192040144	188247136	183841616	232555424	197422944	196834064	168734960	170215680	168897440	179928160	212426752
	Sphingomyelins	sphingomyelin (d18:1/25:0, d19:0/24:1, d20:1/23:0, d19:1/24:0)*	57478	LC/MS Pos Late	100015792	3500	829.716					3299609	3.67933e+06	1.81036e+06	3435939	3.15025e+06	2864760	3788140	4376034	2599692	4.16093e+06	2594505	2302826	3.66081e+06	2295741	1997680	3147997	2431372	2229557	1.63358e+06	3550420	2310102	2893017	1.88045e+06	4.05621e+06	3844620	3386943	4088304	5047235	2531988	3683567	3170822	2550234	4079274	2621979	2.08469e+06	3169471	2610766	2955305
	Sphingomyelins	sphingomyelin (d18:2/14:0, d18:1/14:1)*	47154	LC/MS Pos Late	100005985	1860	673.528					2964016	2464950	2086108	5.9325e+06	2831102	2455619	4160303	2586076	3135390	2680104	4.01898e+06	3107211	5164062	1471218	1.97997e+06	2935690	2411668	3232426	2754072	4142712	2553663	2392816	1860521	6762622	2490206	3001832	3642814	2718429	3.18683e+06	2369058	4186410	3264876	4607652	1.81503e+06	2529339	2141965	2356757	3006876
	Sphingomyelins	sphingomyelin (d18:2/16:0, d18:1/16:1)*	42459	LC/MS Pos Late	100004329	2002	701.559					50449472	49397772	50378784	69501232	53329300	62534976	72810840	60239144	58851120	56645084	74166136	52080240	66488020	49472132	46859060	58106280	42243908	50857904	54253656	71145816	50127360	51106536	48251760	64054436	56594968	65579920	71457784	59524156	55475048	51788320	73277536	56973968	71939888	53463252	44768384	65433912	47084768	59162592
	Sphingomyelins	sphingomyelin (d18:2/18:1)*	57474	LC/MS Pos Late	100015788	1904	727.575					2638051	1586219	1.96745e+06	3405492	2336117	2963347	3734675	3.19896e+06	2551693	2877401	2582872	1540101	2851030	1.5998e+06	2232552	3024602	1681203	1874642	2308325	3624027	1920923	1567771	2391063	3188869	3831315	3084041	3571720	2825730	2224192	2737882	3035219	1911664	3934483	1992120	2225523	3392618	2108384	2308895
	Sphingomyelins	sphingomyelin (d18:2/21:0, d16:2/23:0)*	57480	LC/MS Pos Late	100015790	2330	771.638					2660145	2683983	2477919	5864248	3.33126e+06	3531321	3896712	3546032	3021025	3390580	2603320	1745745	5976792	2.05964e+06	2272554	3.2898e+06	1985619	3525021	3.49462e+06	5136542	2521351	2521598	2356727	6713532	4.01213e+06	3.37624e+06	4096446	3557309	2804499	2886580	2697291	2171693	6925837	2544253	2303467	2843986	2297985	3.321e+06
	Sphingomyelins	sphingomyelin (d18:2/23:0, d18:1/23:1, d17:1/24:1)*	52435	LC/MS Pos Late	100008956	2845	799.669					44936768	49091220	34296036	72783176	50629584	50972708	52118520	56741196	47473728	59255732	43314848	38335736	77827832	32018000	39980024	46721892	31938126	63019604	52183664	59333884	37894336	44001628	31545108	75574200	55787280	55068444	55994156	58565560	46680384	53261268	46569456	44978156	86243888	40157952	38924536	46857628	37211076	65199956
	Sphingomyelins	sphingomyelin (d18:2/23:1)*	57482	LC/MS Pos Late	100015791	2315	797.653					3455448	3769966	2245422	8143474	4576398	2992096	4541844	3587261	4277515	4041408	5034361	2752516	7200418	1.93901e+06	3207144	4.14413e+06	2352809	4186186	3752081	5458668	2770446	3048456	2602121	9540507	5469462	3279044	4864046	3715286	4307452	3690728	5667080	3455558	7051852	3255625	2990037	3788823	2348438	4270451
	Sphingomyelins	sphingomyelin (d18:2/24:1, d18:1/24:2)*	52437	LC/MS Pos Late	100008957	2635	811.669					86934568	98635928	59053348	124136256	94791536	89752248	99230968	101455488	108815776	91489880	117096208	87032616	101729592	76275712	88347400	88746160	80851520	99729632	117486160	102356816	68805008	91326704	61632144	127428776	100453056	95617864	108410712	95933472	103828944	91219232	124602712	96517552	103222104	93249816	83001032	99093104	85255472	110768816
	Sphingomyelins	sphingomyelin (d18:2/24:2)*	57479	LC/MS Pos Late	100015789	2215	809.653					5776917	7350538	3903189	11050774	7192394	4856307	7.96852e+06	7.07207e+06	8191775	6328476	9810785	5692386	7687664	4493837	6735667	7263500	5413257	5518774	5883223	7254182	4687712	6400685	3978905	12595267	7.88771e+06	4716087	8.34221e+06	6715246	7985852	6183652	10622209	7004722	7448383	6864452	6441361	8238183	5175757	6049870
	Sphingomyelins	stearoyl sphingomyelin (d18:1/18:0)	19503	LC/MS Pos Late	1538	2400	731.606	6453725	85187-10-6;85187-10-6	C00550	HMDB01348	32515452	39348616	41687400	45918932	36949164	31902268	46505020	37487572	37066312	40551256	25079068	23167116	48073900	24410976	31431216	28978748	28398452	31731356	33965776	36877000	28015658	39121828	36805180	51233600	42643140	31455668	50160152	36361912	34157352	36643832	28720672	27423888	55149420	30264260	29877316	38065592	31164360	39337432
	Sphingomyelins	tricosanoyl sphingomyelin (d18:1/23:0)*	52436	LC/MS Pos Late	100008955	3200	801.684				HMDB12105	71105536	77395640	45680792	88462632	70483504	77194392	72782520	80130920	48818440	89445664	42170976	51972160	94922024	37416600	47577528	87296128	47095716	89680352	61057996	80796336	56907224	64295976	40848736	99343312	78409720	69338120	68465536	77690320	51270708	74936512	44904136	68757912	91530560	47072652	51796032	67606336	53061052	83766704
	Sphingosines	hexadecasphingosine (d16:1)*	57428	LC/MS Pos Late	100015723	1289	272.258					129932	198409	188201	266457	225733	125034	110740	179424	222142	198714	158301	117195	366090	75684	103098	874875	274515	237747	186869	170432	118920	144336	138908	317192	239393	164595	141513	176744	181600	111897	122300	195614	204316	122848	137377	231080	137765	200222
	Sphingosines	sphingosine	17747	LC/MS Pos Late	297	1393	300.29	5353955	123-78-4	C00319	HMDB00252	259060	442557	238541	443626	426781	291845	204629	528347	462144	343633	217732	220625	380960	276073	234521	2672425	603294	378287	460900	427102	186495	246923	161306	519983	451833	313642	309966	372029	334272	170777	196674	360568	217609	360908	249728	493381	355715	414156
	Sphingosines	sphingosine 1-phosphate	34445	LC/MS Pos Late	100000626	1375	380.256	5283560	26993-30-6	C06124	HMDB00277	850891	1142384	865106	1.3203e+06	1322234	1007333	757636	1485565	1180003	1302504	825093	690317	935989	933921	677150	4357209	1481342	1185937	1374101	1.32377e+06	665474	877114	876339	1429449	1847989	989890	902695	1229044	950401	905596	1052635	1315777	764410	846717	1199173	1733501	1221041	1372351
	Sterol	3beta,7alpha-dihydroxy-5-cholestenoate	36803	LC/MS Neg	100001611	5275	431.317	3081084	115538-84-6	C17335		1266497	2007921	1416709	1525687	2059245	1.63444e+06	1528441	1576142	2278977	2235206	1432818	1060945	1251798	1831959	1549837	4389270	1748775	1574237	2055260	1348029	1274306	1.88809e+06	1228603	1549751	2288068	1441696	1459656	1765838	2108885	1792952	1641154	1133241	1303920	1411186	1231766	4383664	1998406	1.7351e+06
	Sterol	3beta-hydroxy-5-cholestenoate	54805	LC/MS Neg	100006370	5398	415.322	165511	6561-58-6	C17333		933469	1343650	1579180	863494	921207	1.485e+06	1396940	1315793	1754090	1.66259e+06	993950	967739	1149116	1.6509e+06	1145832	2907312	1031509	1830955	1304128	1083479	931743	1472934	1305935	1007495	1378714	1.66057e+06	1128188	1.68782e+06	1602705	1311378	1219939	1078888	1374039	1082267	864050	2691470	1065452	2152753
	Sterol	7-HOCA	36776	LC/MS Neg	100001609	5288.1	429.301	3081085	115538-85-7	C17337	HMDB12458	1072756	2846421	1823169	2295015	1574481	2573697	2739775	2460682	2661453	2554190	2097478	1.9835e+06	1616117	2990434	2569211	4641309	1766792	2018786	2.45055e+06	2685823	1145938	2.73071e+06	1356248	2779106	1719870	2612279	2456962	2.49876e+06	2543191	2601446	2961458	2325593	1755998	2175039	2238641	4270503	1930089	2079093
	Sterol	7-dehydrocholesterol	1099	LC/MS Pos Late	264	2467	367.336	439423	434-16-2	C01164	HMDB00032	55584	101101			1.41138e+06		36693	41947	86603			48263	92179	23447		58031	26753		59880	107838	462028	155134		122480	632396	96097	51243		73962	61830			159471	24047	51787	64926		64451
	Sterol	beta-sitosterol	27414	LC/MS Pos Late	100001033	3054	397.383	222284	83-46-5	C01753	HMDB00852	76356	217397	64610	103604	134124	131540	47051	96871	43527	137589	89447	236401	98010	175240	78220	227240	236298	119888	196317	165023	69809	214502	95240	156894	99800	161877		39228		116897	54680	306207	72751	186867	99477	108654	259243	188710
	Sterol	campesterol	33997	LC/MS Pos Late	100001269	2873	383.367	173183	474-62-4	C01789	HMDB02869	144924	380410	169082	198991	235684	146497	57531	135641	97752	187295	130539	403678	91939	209318	82225	431137	255046	211702	323083	307062	97322	369634	168977	260975	154307	170758	45129	137634		232086	81615	437862	163030	195032	62213	256840	308682	362646
	Sterol	cholesterol	63	LC/MS Pos Late	266	2707	369.352	11025495	57-88-5	C00187	HMDB00067	163735488	206305616	146181584	235541408	210040784	217359808	160915936	200035408	142137056	234941216	160004256	214790464	275460320	149424192	137355584	202453152	150889568	161877760	207283360	273703584	131599064	211180000	134580128	249839328	195491936	253088288	189768336	190439392	135972160	183228800	163519616	232618272	252967872	139946432	131500528	189069072	132934688	180978048
[truncated: 22 more columns]

## Sheet: Urine
SUPER_PATHWAY	SUB_PATHWAY	BIOCHEMICAL	COMP_ID	PLATFORM	CHEMICAL_ID	RI	MASS	PUBCHEM	CAS	KEGG	Group HMDB	week 0 control urine	week 0 control urine	week 0 control urine	week 0 control urine	week 0 control urine	week 0 control urine	week 0 control urine	week 0 control urine	week 0 control urine	week 0 intervention urine	week 0 intervention urine	week 0 intervention urine	week 0 intervention urine	week 0 intervention urine	week 0 intervention urine	week 0 intervention urine	week 0 intervention urine	week 0 intervention urine	week 0 intervention urine	week 0 intervention urine	week 6 control urine	week 6 control urine	week 6 control urine	week 6 control urine	week 6 control urine	week 6 control urine	week 6 control urine	week 6 control urine	week 6 control urine	week 6 intervention urine	week 6 intervention urine	week 6 intervention urine	week 6 intervention urine	week 6 intervention urine	week 6 intervention urine	week 6 intervention urine	week 6 intervention urine	week 6 intervention urine
												Participant ID 1	2	3	4	5	6	7	8	9	10	11	12	13	14	15	16	17	18	19	20	1	2	3	4	5	6	7	8	9	10	11	12	13	14	15	16	17	18
Amino Acid	Alanine and Aspartate Metabolism	alanine	1126	LC/MS Pos Early	811	1700	90.055	5950	56-41-7	C00041	HMDB00161	51111864	45769904	118005152	31102920	199391296	41686856	41418408	106314088	141177776	70836504	56068128	68183800	125268016	53861464	82503136	216685040	85862104	62835848	109498656	89379144	42782356	100378752	212102640	17493830	45480664	51102132	51372976	128043808	102674384	77811968	34169072	84619944	98710608	26313064	96419448	135200608	37504248	126395392
		asparagine	512	LC/MS Pos Early	917	1225	133.061	6267	70-47-3	C00152	HMDB00168	39357572	39117644	65118896	21044872	138295152	79082848	41131872	72241592	77741392	69003248	44262888	78814560	43494044	54420436	77362912	109729200	71699416	42200036	112119472	73438000	30200138	108520944	139412256	16296258	51389796	55627468	41278320	86361040	81267560	75522000	28708242	74574408	38251152	32560028	67165872	133472248	38107160	71276496
		aspartate	443	LC/MS Pos Early	234	1165	134.045	5960	56-84-8	C00049	HMDB00191	1091048	1365680	2765607	1123062	2720116	1130361	1534108	7018670	2219136	1181507	730053	730075	1439061	1481309	1.89492e+06	1.97637e+06	2984421	1337632	3329520	3008772	2474896	2686753	2388066	1094641	997734	958322	1018535	4019044	4403008	3039063	739411	1220633	3891617	726125	1566162	1892903	1355820	4837062
		hydroxyasparagine	62060	LC/MS Pos Early	100020205	1149	149.056	97663		C03124	HMDB32332	24812660	19898538	47886804	26325328	67845984	24815560	35862880	43172372	39096088	30116780	33304976	51782000	46446100	31963438	51678216	77268960	39113300	20802686	50542192	63123792	29106284	34382080	43667924	16708711	21127070	20391462	33772368	26894452	22684236	41648032	23467024	44877880	51915328	23194440	49469156	74886680	22429896	34301352
		N,N-dimethylalanine	63151	LC/MS Pos Early	100020371	1370	118.086	5488191	2812-31-9			15728791	10636636	16018202	4826947	57787080	8837077	21215392	11400626	14943324	11684751	9460393	2289521	100062352	15766858	19326636	11735633	17604848	11620933	12503461	23393912	11621758	16027356	21213078	3026634	25731932	9291777	24162790	11360143	17713734	18780928	4.14994e+06	7066943	58743944	7790543	22034622	13442732	8478867	34419904
		N-acetylalanine	1585	LC/MS Neg	1110	861	130.051	88064	97-69-8	C02847	HMDB00766	618780	397299	691969	520424	5062558	1067987	801967	862049	2501096	917643	787873	2598219	869728	1072127	1199110	2190179	2418877	1063081	3809408	2308564	2308003	4604114	1741081	778176	1033981	286903	903834	4208424	3912262	815817	797870	2440210	1576616	859934	1287467	2383694	1486630	2380576
		N-acetylasparagine	33942	LC/MS Pos Early	100001257	785	175.071	99715	4033-40-3		HMDB06028	12383159	13486502	24723668	7442348	43953876	18213628	15888599	16260332	51883300	25543208	20641804	37812652	17399870	13325990	32243420	37406916	14351695	16543246	26116996	37201080	13391101	26128934	51129148	4692175	11997204	9297558	8937090	21745858	37588292	28504332	16875524	38178692	14615246	13065303	20965642	37393868	11561817	24225244
		N-acetylaspartate (NAA)	22185	LC/MS Neg	100000787	620.5	174.041	65065	997-55-7;997-55-7	C01042	HMDB00812	18751700	15216739	26872152	14755924	73320688	11512173	21640744	27026282	34278900	25930536	21484884	46568784	33625000	21905398	26502092	34943968	17739132	18000508	38279752	35899092	20777164	23251564	36957560	12996095	21174900	8677038	21425422	26746568	55653712	35100360	14977679	34226800	29787352	11850543	38136260	39584392	10993502	34033888
		N-carbamoylalanine	52340	LC/MS Polar	100006369	2022	131.046	426409	77340-50-2			3379573	1300435	1761484	1192165	7394239	1699614	2721754	2432578	2996928	2181761	3.19283e+06	500769	6.75698e+06	2.91608e+06	2712075	4221888	3.2667e+06	3064789	2448947	7595270	3292688	9388803	856435	531380	808288	600980	4450387	4423675	2543691	5070004	1009094	2038715	3781846	2956020	2.07758e+06	4719032	3271837	8.00466e+06
		N-methylalanine	37069	LC/MS Pos Early	100001823	1580	104.071	5288725	600-21-5	C02721	HMDB0094692	1344928	805548	293021		2058790	494659	248616	893020	3309252		5708847	1863553	742038	556648	386319	1343105	4464270	1993831	1168676	1805914	635828	1332271	371658				436896	1434188	5979865	622971	4454841	3077219	1999036	199749	302746	888816	1354566	640161
	Creatine Metabolism	creatine	27718	LC/MS Pos Early	1221	1947	132.077	586	57-00-1	C00300	HMDB00064	574979968	67856864	293447488	353224192	1052084928	140046272	473116864	326934592	569255104	141056528	108400592	186741920	371627808	132530008	295418144	250448912	1005412736	180215456	1100535680	387034464	346158240	232786864	160454880	92323400	1849930496	122486928	107814896	506376896	2561406208	189260000	61557276	179005936	1138851968	118001800	152134272	319435936	189813344	665932992
		creatinine	513	LC/MS Pos Early	275	2055	114.066	588	60-27-5	C00791	HMDB00562	2560347648	2903570944	4002251520	2457588736	4892154368	2682724608	3210887936	3895471104	3979286272	3192009984	2871138304	4432657920	3223712512	3469636864	4612324864	6064650240	3322851328	2691524864	4509865472	4399000576	2407055872	4272301824	4203528960	1727975424	2539093760	2483102464	3105172224	4415488512	3685244160	4136392192	2384285696	4188693760	3897054720	2830674432	4209917440	6721661440	2414602240	3419835392
		guanidinoacetate	43802	LC/MS Polar	344	2884	116.047	763	352-97-6	C00581	HMDB00128	16900876	25682096	34813344	10333145	74860440	12265502	33513626	37928500	63418464	26442964	11174134	14036548	35853072	24606328	26004652	43544112	62375584	14987261	30586332	40501860	19037916	50859752	66268928	1882264	39518972	9243912	17935350	51448352	129944960	34927316	7341659	15205833	45720668	10662638	17723146	49024808	24825086	65999080
		N-carbamoylsarcosine	38696	LC/MS Pos Early	100002606	920	133.061	439375	30565-25-4	C01043	HMDB12265	447386			466650			256733	254526	478419	133576	1.52188e+06			2518221	2237175		956590	1809768			1482558	2284744			122016			1394639	739497	551946	279236			880499	976578	583252	431651
		N-methylhydantoin	40006	LC/MS Neg	100002557	1425	113.036	69217	616-04-6	C02565	HMDB03646	269905			324498		255469	773817	640616	856389	328231	1455080	202595	515965	4057088	3.59807e+06	653406	810956	1438441	1800126		335441	2234715				272124	256248	1896628	891758	1030601		415691	354936	1097531	2639478	2387502
	Glutamate Metabolism	4-hydroxyglutamate	40499	LC/MS Pos Early	100002544	1141	164.055	439902	2485-33-8	C03079	HMDB01344	1166625	747810	3006263	59397	1356012	926981	1053841	1807189	973665	1.55293e+06	1172779	1191945	1617908	987033		2397415	2380278	1809969	1.43256e+06	1.95957e+06	1327354	2019060	2260112	202112	1307254		991364	3.07493e+06	1127668	1486378	521795	2206350	747699	2153588	1385233	2803173	854730	3196994
		beta-citrylglutamate	54923	LC/MS Neg	100003271	530	320.062	72715786	73590-26-8	C20775		7464560	4423436	46348696	6437898	23721780	13602862	8310211	20716300	18529144	10305368	5871321	27222852	20639278	12308954	17889268	47850540	18100108	11625238	22750138	25521176	11342705	22022496	51493336	4101761	4457673	8192816	7.83829e+06	17727616	18432504	17411136	4699593	25783972	30868762	7011504	19541256	43525336	10872316	43930296
		carboxyethyl-GABA	40007	LC/MS Pos Early	100003260	2085	176.092	2572	4386-03-02		HMDB02201	4033060	3100146	2.99723e+06	2210443	9347007	1178070	2215253	686764	2216249	1926127	11062255	838971	2714614	1984078	4553734	3336579	3408473	3150311	4470375	2044799	1365766	2149186	1640162	2234704	1159487	4122289	2594511	2875004	1350450	3373156	4346498	844951	5487048	2103861	5486312	3523632	1836093	4821283
		citramalate	22158	LC/MS Pos Early	100000998	1224	166.071	1081	6236-10-08	C00815	HMDB00426	27414302	9166346	14400446	9588675	13109437	16948788	1636473	7.25756e+06	24782600	8696921	5243113	20723454	16880634	6728472	5035825	10701674	20651936	22415476	6.85867e+06	25738494	17200384	13750727	11460352	14935893	4078438	15662163	3.77681e+06	14622918	34630612	12678142	4781442	18584320	10756303	12141308	5640896	8328840	20567608	31348448
		gamma-carboxyglutamate	38754	LC/MS Pos Early	100002679	903	192.05	40772	56271-99-9		HMDB41900	15861504	8308762	27402328	16753164	63169244	17235404	17805314	23241408	19600198	14410725	17603448	49636364	21663172	14405195	39589320	39872328	25665970	10300447	39123220	40350412	23007454	27859910	17335212	11214123	10830134	13149629	15880426	18776068	17976182	27949754	17104200	34584368	16680901	13779074	20916792	52756840	17392868	30803752
		glutamate	57	LC/MS Pos Early	561	1500	148.06	611	56-86-0	C00025	HMDB00148	8663217	6030037	14974737	6669811	37269720	10585752	7500850	13862450	33327118	11440700	7498331	20750468	36899296	10542263	13409851	17990456	29939906	10641834	23968564	19747504	10755684	21562358	11159692	7471764	8977585	7.81397e+06	8975892	18990236	40643864	24670088	7.79089e+06	16267356	47621704	6833473	10852080	18470732	15345704	18966318
		glutamine	53	LC/MS Pos Early	563	1291	147.076	5961	56-85-9	C00064	HMDB00641	145946288	132923520	272165408	72099640	549147776	197318000	170777248	335757024	270802784	329180832	175558416	332045632	198479328	117638880	322713792	587587776	238204496	108304712	404436448	353560736	127269400	413321024	456242304	46317520	163493920	172246416	202336064	376134112	339273632	344786272	111458032	308254304	192551600	86249912	353323936	708896512	106922712	319863200
		N-acetyl-aspartyl-glutamate (NAAG)	35665	LC/MS Pos Early	100001612	1035	305.098	5255	3106-85-2	C12270	HMDB01067	2124295	1822123	4984678	1605530	8296131	2137460	2413900	3272595	6590782	3049282	2065174	5720715	3059492	3365079	5279936	7.59182e+06	2606238	2873362	6734150	8428398	2720416	4801431	4275714	959481	2421994	1710969	2833920	3611930	7145068	4330570	1573155	5844452	3622313	2333664	4487456	9762474	1801956	5906869
		N-acetylglutamate	15720	LC/MS Pos Early	100000282	1050	190.071	70914	5817-08-03	C00624	HMDB01138	12711038	7.72917e+06	24719272	12757333	21604774	6038507	12432825	14006186	26061386	9745500	14455863	34095804	24208010	17152976	13243476	26822368	7935748	11546587	17816366	19321684	11623932	14002328	25921798	8149864	8498192	6978823	13676230	15110232	24762324	12963425	12071303	21977524	17609370	8610419	10657086	24836196	6608094	13764304
		N-acetylglutamine	33943	LC/MS Pos Early	100001253	845	189.087	182230	2490-97-3	C02716	HMDB06029	10389400	10431687	25479256	8407894	35550208	12851283	11137004	9798076	31636548	21531404	22735802	57079360	18551128	9940531	29017080	40567280	11021459	12011097	22568404	32184698	10746811	19657988	42357824	7069629	9098107	12255843	11045795	10367775	20100084	27388022	18325254	43881416	12608921	9596489	22181022	39656112	9186737	15078556
		N-methyl-GABA	39577	LC/MS Pos Early	100003152	2109	118.086	70703	1119-48-8	C15987		7700324	10300301	8938649	6369961	16262949	6.95842e+06	24016384	5200007	15430002	11381387	6480327	4978924	12352517	26933058	22390286	21467812	13194486	11874678	9257900	8619348	7.88864e+06	11892954	5905504	5979402	6.87128e+06	19324454	6788522	20579244	11084556	13568077	13537551	2935430	17943480	14786685	24585288	25130978	6.74624e+06	17212510
		N-methylglutamate	31532	LC/MS Polar	100001131	2900	160.061	439377	35989-16-3	C01046		6090164	4964436	953037	576323	4822154	852014	886707	1578093	7871609	1.46839e+06	1290400	11175441	1643511	22327808	874268	1001142	7.70525e+06	792954	801753	1128734	11354255	4321766	592328		377874	267374	578241	2750553	9321763	727281	374156	17785352	4402803	2157928	1274760	616753	1844599	2090731
		pyroglutamine*	46225	LC/MS Pos Early	100001540	1900	129.066	134508	2353-44-8			142480192	133940904	201573696	180561552	311943232	108856368	406627520	345820224	186829840	201077696	287571872	50461392	176161152	162887008	297883072	171900160	227425200	99686560	306648544	340537120	129609104	282090880	270450624	53489932	159274496	105802288	197094720	674192768	187173008	209761024	170866000	113962224	259026592	62697856	198374336	154691408	114566104	250863680
		S-1-pyrroline-5-carboxylate	42370	LC/MS Pos Early	35	1528	114.055	1196	2906-39-0	C04322	HMDB01301	641952	232263	408588	396835	951671	300135	570144	1438293	785633	912090	542437	1011121	1092998	716756	1113680	1.5355e+06		540287	528261	898311	645489	592267	1005748	213984	594208	79608	409642	1437766	1051573	467609	337931	1494609	1132645	699203	1009396	1746943		702639
		succinylglutamine	55014	LC/MS Pos Early	100010853	815	247.093					1507314	766338	2515033	1764837	5562679	2820813	2751504	3153110	3341442	1247125	2.02203e+06	4254163	2003639	1010690	2619903	2648897	1466212	1171397	2911405	2243173	1.74342e+06	1962839	3139152	2178720	1654179	1115777	2515699	3106521	2919082	2539489	1333826	4454005	2696727	761917	2881641	2813389	1171432	1439368
	Glutathione Metabolism	2-hydroxybutyrate/2-hydroxyisobutyrate	52281	LC/MS Polar	100008928	1258	103.04	440864;11671				26410136	24165442	102493392	16360820	118072744	36811688	39944440	54185336	41191812	32623924	46074720	169006560	54413016	32530860	73101856	116385816	66488724	49680504	100452976	95434648	44880888	124008768	111794600	15319634	15473070	22390220	48591316	141989152	90200072	73124680	45562216	135036960	98092112	14761660	75558672	124450136	31828062	101494656
		5-oxoproline	1494	LC/MS Neg	1021	738.5	128.035	7405	98-79-3	C01879	HMDB00267	89210336	72257096	233316896	64302296	358053984	105392656	91663480	220673328	196200192	136755072	96232400	267107296	146874464	132672912	268213792	372466592	149535120	74921752	264051744	255152864	158750720	228917424	179633120	48069656	85712944	62518724	117061312	371206528	407836256	222199920	76007304	288858368	256414720	81840992	234205376	371771360	78844888	227748656
		cysteine-glutathione disulfide	35159	LC/MS Pos Early	100001437	2465	427.095	4247235	13081-14-6		HMDB00656	138734		565026		230186		183083		227780				739655		323207				397023	352844	433022							93281		229759			663468		177260			260587
		cysteinylglycine	35637	LC/MS Pos Early	278	2132	179.048	439498	19246-18-5	C01419	HMDB00078	1146275	591256	2907463	1398683	1956565	378634	744369	411965	1.49895e+06	1038625	1459165	639416	1249794	539548	1111621	1973026	472663	1419873	904987	1489692	1271101	1355007	1664333	605535	466422	345275	713850	1887574	1798709	1536173	1085123	865745	1364267	272677	1.16578e+06	1376084	400931	1729046
		cysteinylglycine disulfide*	62103	LC/MS Pos Early	100002466	2547	298.053		70555-24-7		HMDB00709	3.92111e+06	2180784	5731440	3287331	4129742	2348058	3272340	3470479	4253874	3284700	3111869	4827404	5247185	2316568	4345900	5382829	1876518	1.89848e+06	4174057	5239688	3515270	3363270	7984559	2118792	1265847	1129222	3763054	3495463	3.91123e+06	3.67329e+06	2167617	4728488	3.52111e+06	1448871	4098750	5800360	1259201	3.90098e+06
	Glycine, Serine and Threonine Metabolism	2-methylserine	53229	LC/MS Pos Early	100009246	1652	120.066	94309		C02115		4505432	4055860	10367418	3234035	8469027	3296049	3524277	12088392	9666668	4966807	5152204	9493376	9204656	9712980	10831719	13426972	8891851	4503495	12349922	7318609	4340381	10531142	10052113	2160619	2427354	3178249	4557886	7999390	6264443	7361685	3299791	10828462	8622275	4224380	8204959	12276118	3785572	5738900
		allo-threonine	15142	LC/MS Polar	100000272	2511.1	118.051	99289	28954-12-3	C05519	HMDB04041	3060369	5492731	70655032	3277147	14434557	4823160	9289313	99736800	9639857	5426969	6763693	5875866	1815004	7.89475e+06	7183768	11713374	4936142	1.87783e+06	23716924	24317708	3238435	14578753	57261436	1818930	7237497	2959305	9483026	5312377	8877709	7045668	4091580	8727271	7616199	2739389	4895395	13083821	2616455	3118741
		betaine	3141	LC/MS Pos Early	799	1064	118.086	247	107-43-7	C00719	HMDB00043	349398400	379246016	547520768	177220800	534477952	513749536	317612416	509171232	487291072	629254784	557041536	357748480	735362176	527903200	624384384	713755648	916727168	156560800	565838848	1251985408	300896832	859552448	865277120	112767072	322333344	429170816	339702720	624693952	784452608	561483904	446754240	491313440	945994304	233123696	855420224	796651904	448631008	333573664
		dimethylglycine	5086	LC/MS Pos Early	806	1104	104.071	673	1118-68-9	C01026	HMDB00092	94888752	83574152	138452176	57912984	118720824	115918856	125966600	105606864	99058576	156967328	172592912	52756320	181263616	230945216	173692400	244151872	179412160	35902480	225427760	233641040	76599480	214221344	268742272	31063932	69468024	93258328	109573528	152764688	146526192	128100112	159896128	71899192	249898912	69257736	144399792	285201920	117083888	95712960
		glycine	58	LC/MS Pos Early	340	1375	76.0393	750	56-40-6	C00037	HMDB00123	70671896	54152168	76175144	55017528	595915392	53544696	114391288	109295992	119157760	113354344	75481056	29757976	137987696	64822008	115427856	140202080	89613920	57033788	90893776	205193056	67278000	117141224	153140160	25887704	207222592	33360808	90234544	170331120	174132944	88907408	48893448	62151396	135433728	33394504	136824432	164425360	43678240	153714928
		N-acetylglycine	27710	LC/MS Pos Early	100001006	826	118.05	10972	543-24-8		HMDB00532	1675469	373075	1565351	353873	8333342	807506	1815473	432392	1145374	2614236	2244579	515303	915525	606336	587174	1576551	754178	769342	671382	1384740	326831	545558	5018544	335864	4025791	468409	886225	749504	1971899	1141424	1392635	628083	1214779	867365	1134983	2574031	403220	1226026
		N-acetylserine	37076	LC/MS Polar	100001851	2000	146.046	65249	97-14-3		HMDB02931	31888218	16976428	40492700	16182011	102510592	23995218	41894356	22257600	36251116	35732624	36673272	41068176	32069064	20010838	44291064	45577720	28081390	25544796	59958916	58431868	19059560	34164016	53376552	10226884	36750192	20949096	27958964	29026960	38656224	35625712	24132400	32314016	38905468	34450884	37099504	54205616	18993228	25113586
		N-acetylthreonine	33939	LC/MS Neg	100001274	821.6	160.061	152204	17093-74-2		HMDB62557	51414344	37955980	48966120	28855252	124654384	52633232	45801808	87070728	70863920	56973536	39333344	73680608	70424576	66985652	57058196	118008568	63667748	38733472	92318912	74138208	38020904	80818968	61087344	12122482	34294136	23015696	32399382	116803304	96365872	67382832	30502448	61477648	132086520	60625920	54170000	118368496	30632114	61918100
		sarcosine	1516	LC/MS Pos Early	1023	1280	90.055	1088	107-97-1	C00213	HMDB00271	705207	426919	912461		1561344	1247852	806559	645075	1291153	1479021	3.13911e+06		2549823	950684	879166	2046948	2556748		2.05262e+06	3203614	482720	2.01275e+06	2550243		440525	403441		1987506	2106411	1792000	1889221	799818	3709804		1126242	3374177	993194	840408
		serine	1648	LC/MS Pos Early	503	1239	106.05	5951	56-45-1	C00065	HMDB00187	61207784	73018064	193623200	40347148	342837280	114570472	151550368	139931456	155993424	145931200	103212968	149142960	3078134	112523368	141858240	221879056	138503536	64933612	234031712	214962144	52208188	197175808	290416640	36235208	142221856	90912168	129668088	163771520	147522464	175137088	59064968	125486944	1623672	74384480	154084384	262790000	83794192	122448504
		threonine	1284	LC/MS Pos Early	564	1514	120.066	6288	72-19-5	C00188	HMDB00167	47837168	25339752	83751392	20020136	144150336	60738436	61322632	102263200	66245812	87823808	45135776	69990832	65988008	37254312	68626368	168948960	64202868	31934064	86561360	66932740	38599412	97694328	220312832	8065247	44957824	40573448	38123636	107320456	92660120	91993696	24935634	66538744	61529740	24816850	62697736	193243920	24458484	80720816
	Guanidino and Acetamido Metabolism	1-methylguanidine	48114	LC/MS Pos Early	100000715	2149	74.0713	10111	22661-87-6	C02294	HMDB01522	5243688	2094853	7157036	3536224	23695780	2472960	6316858	12291935	5560803	4199158	3416337	10528887	3548146	3596705	16249855	21936136	8002147	3.03077e+06	11865873	12749503	5057773	7934506	5631202	2291769	3.89971e+06	1.99261e+06	3270964	16842012	4645484	9435691	1638406	5952332	7102607	2201576	5720302	21773188	2870715	3038170
		4-guanidinobutanoate	15681	LC/MS Pos Early	100000096	2320	146.092	500	463-003;463-00-3	C01035	HMDB03464	37173768	66069920	76127408	18723594	62574000	39940752	68534592	121087848	82160096	45061480	147485136	31100152	23288504	43607504	102382152	47246452	143174576	59090272	58884504	104377312	24305560	78984856	87607392	9687237	37219048	40613392	97963128	111844256	54647400	83537680	107702872	72644448	65924912	42765788	48361020	39669356	81486800	29802304
		guanidinosuccinate	32446	LC/MS Polar	100001212	3550	174.052	97856	6133-30-8	C03139	HMDB03157	3.86544e+06	4858488	21625236	3.08282e+06	20763052	5210981	9776851	17974040	13283645	9803917	5052161	13682277	10453830	8785933	16061485	14234906	11315935	6666519	22545592	15179400	5298123	10853299	19108932	1743210	9089612	3.54997e+06	12171417	18380408	21029076	13732039	3577254	15691530	16613713	8016029	17690316	16938742	4823349	11359691
	Histidine Metabolism	1-methyl-4-imidazoleacetate	32350	LC/MS Pos Early	100001208	2064	141.066	75810	2625-49-2	C05828	HMDB02820	18345212	18069524	23792074	20456792	24009576	11181140	25434748	7646983	25042852	19028420	22977392	28299212	21244140	19974688	25738636	20097980	23751880	16912388	19098122	19627638	15276083	22121224	14780400	12591312	14469699	14438825	17945920	19720192	30376480	19780400	23098306	27176964	39343604	18764206	19074168	19124684	15072862	15626854
		1-methyl-5-imidazoleacetate	62946	LC/MS Pos Early	100002910	1989	141.066	6451814	4200-48-0		HMDB04988	21750236	265014048	181960480	134698432	85660624	46714976	450148448	86404280	158862928	131146832	43457904	181259936	36568884	152463168	410314272	149988336	281366176	45328376	169456624	133607272	54299088	261573744	42656744	98743712	63995560	185798304	126553512	485831808	172377824	202385312	32787448	193727760	33176704	201031760	198082032	130016096	215570272	278997952
		1-methylhistamine	43831	LC/MS Pos Early	100001204	3040	126.103	3614	501-75-7	C05127	HMDB00898	3458683	3483992	6103878	3.92151e+06	4182291	2611581	3809067	6010034	9798878	4139434	1548124	13208008	8743099	4846585	10110470	13453577	8392422	4543451	10814100	9460177	3.8229e+06	10727978	7.18882e+06	1693582	2943340	2560333	3.95908e+06	7669513	10498273	6.68657e+06	1474995	10983357	13750260	2235857	6470540	13216429	3.38834e+06	10194007
		1-methylhistidine	30460	LC/MS Neg	100001051	1227	168.078	92105	332-80-9	C01152	HMDB00001	5185189	4845398	15994935	4210770	24796488	6.84141e+06	12569117	21819600	10397932	9461532	5249394	22747520	14241586	9317061	18408268	37629684	9948770	4395767	17248676	22597316	3271990	16300356	14158739	1458362	5389921	4344207	5632823	28657918	15832608	17113724	2566369	18246018	15974772	5381256	16694938	36303704	3239711	9531076
		1-ribosyl-imidazoleacetate*	61868	LC/MS Pos Early	100001668	2006	259.092	5117448	29605-99-0	C05131	HMDB02331	18838416	12151181	20517164	12679159	19699654	13871998	10103860	10713783	81320448	14177153	21567906	26375508	15986731	12938932	18938114	17097538	14900931	20764924	14969940	14336120	14781451	18528552	18549668	10879095	7623376	11835656	20554304	21402728	25908462	14851663	28411072	26600504	16942074	10685968	19204444	22780952	13089997	14309686
		3-methylhistidine	15677	LC/MS Neg	100000042	906.3	168.078	64969	368-16-1	C01152	HMDB00479	16999422	67515200	191734496	72424528	84254728	16915556	407627712	115861440	108655440	99406288	32093476	198483664	44480460	79936744	453441600	361268768	109097096	10382051	162188160	88031184	24808712	86707080	31561122	26983952	34224472	93212872	63995980	549990848	87064352	195891824	14863220	159990592	66898556	85499816	193545440	270932928	58276016	174818528
		4-imidazoleacetate	32349	LC/MS Polar	100001207	2236	125.036	96215	645-65-8	C02835	HMDB02024	4452621	5135062	3356332	1565738	5142242	4332740	4440048	4558012	8905116	4.90541e+06	1.94331e+06	2116866	817419	6655988	5542970	3678075	6824910	6934832	4716359	5686017	6887869	5766326	7173176	1547530	6273300	5092818	3819481	3900047	5192354	5637247	1667233	3520036	1797311	4929186	5822270	4631565	6765116	4834159
		anserine	15747	LC/MS Neg	100000044	1124.8	239.115	112072	10030-52-1	C01262	HMDB00194	66229	361356	38223168	1150389	2421280		25320864	866695	477892	595852	791000	1131699	1052761	642439	58262052	6.43318e+06	4863931	75584	1363221	548479	64763	1588959	773870	37286	1.57304e+06	939779	1.44562e+06	44629124	730311	14938342	90649	455170	11762086	577509	5011530	1.99324e+06	2089332	1163019
		carnosine	1768	LC/MS Pos Early	249	2942	227.114	439224	305-84-0	C00386	HMDB00033	4771755	8492973	35299808	14657684	30126656	2920203	44302076	17754488	15654301	8348869	13241710	25552220	15859533	14537253	51055008	44213620	10671539	5903466	16873240	18980336	4179690	29161444	41449752	1212943	16608222	2950691	6607514	27306040	10735010	24716660	4747015	14995316	33882160	6891542	19828052	28226220	5260328	10516486
		cis-urocanate	40410	LC/MS Pos Early	100003425	2406	139.05	1549103	7699-35-6		HMDB34174	17888108	4.07916e+06	10424190	7.56031e+06	49571564	14092403	13903576	9456097	16205981	8.25773e+06	3632046	8540669	4493729	18588688	25084324	13588570	25887820	18601396	20111232	9237280	10097560	4110310	11086221	8924272	13935981	4178041	2997282	12755091	6547324	7262557	8.27938e+06	16615134	19842374	12871933	17501284	39660536	16616563	7.74143e+06
		formiminoglutamate	43493	LC/MS Pos Early	100002500	1880	175.071	439233	816-90-0	C00439	HMDB00854	9524456	5878402	17672056	11689261	7.5847e+06	20211932	31759388	14601085	17880750	14253986	5979856	6370408	8568843	18480524	17402076	20484076	13179623	4934171	11281189	12062630	5148556	17497366	25768888	1498295	9339340	9216548	12648965	16039131	15169128	15530594	4291896	13741326	17007928	17868606	8172748	15574512	8801123	6904425
		histamine	1574	LC/MS Pos Early	354	3035	112.087	774	51-45-6	C00388	HMDB00870	124224	86270	268744	75277	2068734	80043	106069	296328	271488	183603		401741	179641	83970	213585	520676	421749	75725	296341	1716308	74187	405998	417736		99438		169441	409547	458396	233756		343792	395203		155859	556300	127079	368128
		histidine	59	LC/MS Neg	355	755.9	154.062	6274	5934-29-2	C00135	HMDB00177	49338280	56206580	129922272	32059264	69410928	76608752	52676432	136079232	51217240	134519840	26769346	89713688	43132328	43818848	106981448	208158544	42170724	44549844	98946360	87154384	36107628	175846896	200086208	20559162	58413416	58166024	40090048	149633568	74383304	133765384	15984061	82117328	41305576	31072900	103325720	207311152	31900320	101073024
		homocarnosine	1633	LC/MS Polar	41	3938.7	239.115	10243361	3650-73-5	C00884	HMDB00745	2030140	1772368	1752043	2233919	2256518	1232553	2846225	1897746	1351095	2664026	2139847	3770042	597337	2089186	1869563	16658369	1989307	598876	1195396	2645422	1576576	7090162	3796573	466496	2977554	1209122	2856254	2134311	3195349	2399712	1021501	4332173	3995353	1349567	2156913	6132782	737733	2231434
		hydantoin-5-propionate	40473	LC/MS Polar	100002514	2080	171.041	782	5624-26-0	C05565	HMDB01212	56945188	12565525	26421394	57674032	14209264	80679080	96061920	67410568	21986248	43153356	27713518	2864199	28823878	18745324	114933400	115400064	29289880	26204510	57667060	63833516	32992404	67780752	62758044	5896976	62786848	32183950	59991932	73776520	18002428	72223400	13744269	12943660	128535792	43330308	53054448	65057400	15333139	32810092
		imidazole lactate	15716	LC/MS Pos Early	100000263	2040	157.061	793	14403-45-3	C05568	HMDB02320	52916108	29013484	37298156	19534612	77273336	24153572	24989662	80516568	239845856	52231620	44323028	58442068	34164700	52967672	47845700	76606568	43589016	42155932	57128348	67431216	60198968	70229960	46782720	14090429	43126528	19421544	24431850	121704832	357816512	67735928	38696916	73435984	39495232	33483570	44775024	97623728	28751324	73773248
		imidazole propionate	40730	LC/MS Pos Early	100003434	2263	141.066	70630	1074-59-5		HMDB02271	14349439	10913946	20958052	51944180	22527206	35045544	21899332	25147276	28570296	10176271	42298600	31732004	10491933	28394580	12338249	59886364	18337208	11712422	26512628	19352212	16230976	25035372	21403208	15989927	8527070	32609132	14773748	35521816	62878920	12773127	35054848	42391884	32404880	40035844	13229206	44695424	9075626	10343046
		N-acetyl-1-methylhistidine*	43255	LC/MS Neg	100004299	1478	210.088	53859791				1325666	1457131	3807076	1480882	4362956	2619602	2835461	4209004	6724628	2.0598e+06	2856176	13045212	4837229	1700129	7.56791e+06	8.36469e+06	2910882	1890779	5284599	9612043	1435730	3997159	4266655	831925	1010611	1407079	1317296	4529198	6229722	4.15219e+06	2496820	9715912	3802230	1477635	4742817	8422715	1463333	2099143
		N-acetyl-3-methylhistidine*	43256	LC/MS Neg	100002204	1360	210.088	193270	37841-04-6			227198	1.31919e+06	6721111	2530167	3004591	833827	8550552	2084832	6991177	1934629	1454804	7.13252e+06	954202	1254665	16572045	12752200	2767300	254175	6004287	3.78173e+06	314985	1.66915e+06	1.33297e+06	809900	693508	2760415	1319230	9175137	4337316	4826319	823077	14486746	1154089	1811562	5.97963e+06	10507158	1251069	2954371
		N-acetylcarnosine	43488	LC/MS Neg	100004046	1235	267.11	9903482	56353-15-2		HMDB12881	9694036	19318332	44696832	11319796	38803528	21248244	30854292	44732124	36197888	36107628	15013236	60028328	37048248	34335440	45066672	99143400	17999592	11831131	28724532	38305896	12227727	52625376	39575192	10108711	16759555	14645962	17732104	42854624	46137000	52856472	13983875	46728624	49799704	37664736	39379476	131820368	15223157	13740494
		N-acetylhistamine	48679	LC/MS Pos Early	100006123	2287	154.097	69602	673-49-4	C05135	HMDB13253	2282840	11186877	8382286	3767478	5890577	2144057	2787880	1507414	7952567	873732	2340164	4.06954e+06	2786151	1947001	3690641	2697170	9609960	2937067	6878575	3055097	9591308	4777359	10850841	1696645	1977495	5611531	3665282	4351842	14693168	764383	1829473	6111321	4350982	1966618	1758234	12837568	5695580	15823389
		N-acetylhistidine	33946	LC/MS Neg	100001293	900	196.073	75619	39145-52-3	C02997	HMDB32055	2.90459e+06	4074404	13026324	4869909	10602529	13324006	9039780	12354513	14120689	7.21325e+06	4933014	22508836	6.4617e+06	3983386	19496942	23517930	7248531	6246481	14441461	11732047	5733724	13804131	13105331	3466126	4868466	5414976	5197937	20454610	13006911	12104575	3.81755e+06	17480178	5791683	4462397	11077782	21460828	6183050	14411990
		trans-urocanate	607	LC/MS Pos Early	537	2285	139.05	736715	104-98-3	C00785	HMDB00301	28870278	32481806	59063756	12055343	48353372	15733908	21177424	22579488	96120208	30978892	23290276	26569598	28026812	25919028	71239224	64566100	51640776	22049862	52168484	47623972	21431184	77725776	18161788	7.72978e+06	16929496	15520808	26497188	25554100	71796120	43270168	23517100	17573934	26908832	16686611	34953472	57232776	32721874	18426348
	Leucine, Isoleucine and Valine Metabolism	1-carboxyethylisoleucine	62558	LC/MS Neg	100020427	2628	202.108					1.66629e+06	1541740	5369759	1952380	10422856	1442951	1528603	3278357	2672876	1580423	1379857	9186338	3986786	1970915	2324011	8929644	2905287	1.80416e+06	2673134	5053275	1619199	4.15052e+06	8754305	553473	1076570	819934	1.78382e+06	4627239	4909901	2639132	935990	8241518	7599590	930922	1650869	5056551	1131575	3259853
		1-carboxyethylleucine	62559	LC/MS Neg	100020425	2663	202.108					2902548	1373769	5410551	2926989	7209581	1156958	2289057	6788847	3841694	1366108	990952	13850979	7362776	1720637	3052778	8037971	1916946	2260995	4086903	7237083	3857158	4966446	9106547	1356933	1568575	670977	1891336	8944446	4720150	2086276	549988	12118482	8769776	1162895	2850907	5583159	910352	2846454
		1-carboxyethylvaline	62562	LC/MS Neg	100020423	2008	188.093					6081668	6763998	17587876	7802925	15449158	5540666	6563535	14552249	12982134	6.3595e+06	4675612	18965420	22954264	6132730	10381448	19148186	6729395	9703845	8573083	21122334	6725230	13672144	19032934	3062766	6640585	3502097	5923597	17840548	12388604	9414227	2759254	18594104	20142350	4067366	8966929	12714560	5.01668e+06	10183426
		2,3-dihydroxy-2-methylbutyrate	57547	LC/MS Neg	100010869	787	133.051	301941	14868-24-7		HMDB29576	1607839	9920020	18122766	4579826	20878364	6.08735e+06	7740379	7.73136e+06	10079510	9440113	7379056	37555840	9166043	13271438	17507626	50090536	16798366	5752567	10658885	26052644	3237561	21566112	18566868	4693611	8.15377e+06	3.0167e+06	3413628	5639640	18712648	25047452	2232496	31279682	18771080	11914397	20896284	38973972	8111245	16804354
		2,3-dihydroxy-3-methylvalerate	63069	LC/MS Polar	100002634	941	147.066	8	562-43-6	C04104		83161216	5977589	8.0738e+06	3.01047e+06	39281556	5174575	1857595	15865813	236775280	5182210	182968192	420017152	35252640	1994743	20950816	12211672	14678652	59318288	180789312	21212896	8569804	7.0405e+06	1146639	1735875	2657051	3542854	7.72066e+06	84260664	81130480	10117081	162379072	251048576	39395196	2536660	5260200	126750928	10131339	26538298
		2,3-dimethylsuccinate	20703	LC/MS Polar	100000849	2800	145.051	11848	13545-04-5			1640005	2076115	1.71388e+06	680544	2802901	2460028	4254496	654955	1233135	3206190	11182318	2292200	3406515	411562	2699508	6252544	5043618	1732425	11877569	4139046	2591264	6479061	3.51772e+06	660419	2257560	509190	5662419	3082102	5891998	3244353	4908792	1782669	19471076	1153706	2883855	1059412	1177507	3010951
		2-hydroxy-3-methylvalerate	36746	LC/MS Neg	100001541	1800	131.071	164623	488-15-3		HMDB00317					986652						4282600					493373				266985	115610	392839						539275	561785		6021564				104657	497152
		2-methylbutyrylcarnitine (C5)	45095	LC/MS Pos Early	100001509	3050	246.17	6426901	31023-25-3		HMDB00378	26273796	7055727	17693504	4422618	25890256	31299210	32058028	59616380	12792219	34221372	1.64347e+06	9215860	14192088	24745912	40753488	79085592	25582616	7.38547e+06	39838432	78051336	14184150	48344376	37111116	966616	19321300	18223680	13038579	68431896	23066192	38633876	1707209	34105824	37355352	7345964	39906760	59470572	8542372	20470928
		2-methylbutyrylglycine (C5)	31928	LC/MS Neg	100001155	1884	158.082	193872	52320-67-9		HMDB00339	4056489	2.00987e+06	10521331	7.02994e+06	29312334	4654718	18971456	6783722	7143909	7335592	3641797	5954763	12712075	2238728	7.2941e+06	6537604	3654862	2479898	7670959	13599420	2301986	6646015	18928724	2234185	10424890	2233443	15600008	7760491	7023713	7.31617e+06	1.78563e+06	5592064	24091048	2.04314e+06	5740515	5222938	1858838	6996173
		3-hydroxy-2-ethylpropionate	32397	LC/MS Polar	100001170	1443.3	117.056	188979	4374-62-3		HMDB00396	17137818	2964313	32963812	4735661	55403444	8520628	11614332	21356970	6028716	13512246	5488896	9257919	42760304	9950615	14035884	111280880	12043853	12598768	24871326	73115984	11591228	28354052	70618312	4198089	10657090	3.5702e+06	10843756	23528856	19707184	10239581	3509004	14427512	57012188	7449288	19261046	59443448	4178569	22945000
		3-hydroxyisobutyrate	1549	LC/MS Polar	111	1619	103.04	87	2068-83-9	C06001	HMDB00336	29606588	10906700	75555360	8599549	217456704	28241280	24793530	87068112	29364826	39887428	25650688	68607384	43576344	24627700	78706232	308663488	48549216	31213800	91429304	111043264	26690264	87199592	134349936	8.10608e+06	29538294	12472712	26473458	89570160	95144048	52238936	17817516	85029256	69587024	28472768	83075608	213068896	15151399	80757208
		3-methyl-2-oxobutyrate	44526	LC/MS Polar	100000936	911	115.04	49	3715-29-5	C00141	HMDB00019	1177089	435583	3158205	596485	10745496	1336240	1305213	2276786	1719709	2642857	2.06329e+06	1498713	1634767	1024587	1941315	5050921		1550731	2146102	3068312	1327757	2823033	2410430		876431	864865	1560762	3420958	3143908	3624101	1618689	1.94604e+06	1280751	1274277	1745021	5091705	506959	2887719
		3-methyl-2-oxovalerate	15676	LC/MS Neg	100000036	2064.2	129.056	47	1460-34-0;51829-07-3	C00671	HMDB03736	2.06719e+06	304228	7166088	468149	22975356	1055369	2031612	3242920	1785110	3905703	1.82761e+06	3121781		1042818	2633013	14264926	1690181	1337451	3.62997e+06	3221549	1423329	4546976	7915227		1390738	645355	1.70909e+06	6777163	4832587	4.16944e+06	2231222	4208715		2236442	3349754	11920596		4819128
		3-methylcrotonylglycine	31940	LC/MS Pos Early	100001149	1980	158.081	169485	33008-07-0		HMDB00459	1958326	1.65068e+06	2933186	2155637	7295424	2349871	7498987	2507905	3474809	3995386	878994	3252090	4241600	1178316	2852384	424610	1951048	1520942	919560	2741888	1195812	4181878	5277842	951262	8.26285e+06	1155203	4114497	2230429	3456016	4552141	919601	4292985	4164197	1376253	1.63958e+06		1117665	1907201
		3-methylglutaconate	57747	LC/MS Polar	100002458	2700	99.0452	1551553	5746-90-7		HMDB00522	99651448	66638816	681678144	95515608	443222336	136347616	195612592	235261232	180543984	140338960	156232352	135605376	237257648	199489168	289759808	307992928	347840000	143562368	276716032	190283280	86079632	207829040	658314112	67500696	238055696	64318116	178761808	185624912	303564064	213421456	135697024	174733248	351660704	141784752	195128304	355957024	217929504	203696432
		3-methylglutarylcarnitine (1)	46547	LC/MS Pos Early	100005849	2647	290.16	128145			HMDB00552	1267503	407799	5271038	1.58351e+06	3.69625e+06	669639	1194330		2041169		1.44438e+06	694118	1571842	472640	2632332	1793272	3.47417e+06	742071	2220454	1.78205e+06		1359493	5759712	1099836	1354528	431136	960730	2552897	1867128	1363438	1.01092e+06	984076	2628135	334548	1948787	3020911	2231245	1382214
		3-methylglutarylcarnitine (2)	46548	LC/MS Pos Early	100005850	2687	290.16	128145			HMDB00552	18685924	7.3023e+06	126773704	38052496	80983232	13955672	25352892	29334812	30315136	12670268	19017888		38662440	7082763	53668256	40121248	78905528	13385981	37535668	29131824	26572038	19956972	148538576	25016710	32240066	8511748	27917992	76042232	26941960	21044148	15972072		56973116	4424143	40285708	45811932	48021352	46095312
		4-methyl-2-oxopentanoate	22116	LC/MS Neg	100000551	2170	129.056	70	816-66-0	C00233	HMDB00695			2457847		3844259	459750	733199	2106228	1392556	1249741	602373	3.37913e+06	1104327	555842	1158971	3499306		1258830	1471606	1.80328e+06		2266628	1835557		511982			2912383	1.81096e+06	2208968	800884	2391634		658460	1065202	3215332		1.65151e+06
		allo-isoleucine	46552	LC/MS Pos Early	100005840	2775	132.102	6950182;99288				1.29067e+06	1.03104e+06		759751	2.8873e+06	903978		1.85963e+06	990665	1.20167e+06	2.12054e+06	2833669	2310866	1.94227e+06	2.70851e+06	2.12028e+06	1.77667e+06	1.37154e+06	6363613	5.47054e+06	1.01876e+06	2.21177e+06	943786	646093	1.0435e+06	645214	1.38206e+06	2.93185e+06	2781815	1.24132e+06	1.69503e+06	4650282	3307984	579294	3.1813e+06	2908262	1.03582e+06	1.85875e+06
		alpha-hydroxyisovalerate	46537	LC/MS Polar	100001300	1052	117.056	99823	600-37-3		HMDB00407	7.72647e+06	5799458	35143028	3292492	102086048	12274709	11886197	28719314	17168372	11755259	141398352	42260164	21445484	10573685	34755992	61463428	23082452	15191560	40987544	36224872	14381829	41270424	39472984	4009852	4993999	5993744	14734421	65109148	53662272	30862722	114434344	44010880	30955472	6442025	26221972	60441396	8.20508e+06	36551032
		beta-hydroxyisovalerate	12129	LC/MS Neg	1442	1027	117.056	69362	625-08-1		HMDB00754	8.22098e+06	1714466	34728712	1278919	62070536	9932473	18357094	35246568	15202804	10944216	3387663	45679500	15980539	8437181	56669976	140702352	27146322	18094304	64856360	29580042	4685501	48639840	58792824	1202675	2973815	1168032	11888427	48204076	48284208	23557104	4971867	36682940	50816412	9872636	35442100	75083344	4322647	28051086
		beta-hydroxyisovaleroylcarnitine	35433	LC/MS Pos Early	100001594	2584	262.165		99159-87-2			29103566	34432728	50517156	11431721	47182304	31555132	27709618	64894380	41306296	43953332	16517376	12113498	45241404	44560160	65661304	106982184	42007464	22238864	66881828	59527032	22984352	85233288	53252280	5346571	23767272	28628912	26474524	45906492	48454764	63553852	10120980	24460676	64399208	30562230	63480392	112420760	19292108	39927164
		ethylmalonate	15765	LC/MS Polar	2054	2785	131.035	11756	601-75-2		HMDB00622	361912608	178953680	1138752256	275236864	577318528	280546720	312085856	451258624	421264896	225740288	540614976	601301824	327500864	270387904	587224256	394686656	731581952	581989696	821381056	644604928	439828704	480059424	1006352832	138904224	157072928	160282416	306316032	550959168	620227328	353713984	347070848	590516672	523399648	206613664	680458944	430245504	379688288	753916480
		isobutyrylcarnitine (C4)	33441	LC/MS Pos Early	100001055	2810	232.154	168379	25518-49-4		HMDB00736	105887520	74413944	48552876	28205280	251452096	135967312	148562720	345592288	147251824	229321040	20935872	23096192	190282128	132042728	275188576	197178864	182386864	124542184	282372512	271449056	57848176	250353760	112146224	11086864	186747056	83040424	129741688	275287328	210620160	248866528	14152272	69850520	238749136	85785792	224420112	160575168	81239264	185226480
		isobutyrylglycine (C4)	35437	LC/MS Neg	100001590	1420	144.067	10855600	15926-18-8		HMDB00730	4787200	4411978	15740505	8.02166e+06	70040328	5830585	25514502	12994325	14365080	21662880	5317230	15220679	27252542	4.13346e+06	21655448	5876962	7461096	5897361	11094112	24156190	2452481	10750836	34006608	3255543	28348412	2812944	23124812	12816928	23181622	22458974	3591356	12715350	33946904	3882325	17831124	5591322	3999573	16216842
		isoleucine	1125	LC/MS Pos Early	376	2800	132.102	6306	73-32-5	C00407	HMDB00172	15992829	10619872	13306036	14997200	33054368	15882954	25357580	34946800	31747654	23744402	17093468	32272554	4638294	16188742	27493388	64992344	27938578	13184928	48056204	41527320	16416608	39464000	15125316	7.69205e+06	16948354	16925180	21083520	45037560	27318492	38117580	11489985	41502964	8966666	10262344	26331884	54557728	11119476	29619498
		isovalerylcarnitine (C5)	34407	LC/MS Pos Early	100001393	3085	246.17	6426851	31023-24-2		HMDB00688	8186446	573812	6.74065e+06	710641	6675018	3450728	6983550	30343636	952575	7345993	1041051	1110392	879069	4913345	11065527	10975938	8461982	1073160	5493964	18409962	3497011	10021780	16417291	317523	12169170	2015099	1254665	33845276	4238573	9327119	1091377	4478590	2970524	1810262	20358764	9324307	1254910	3801398
		isovalerylglutamine	54913	LC/MS Neg	100010859	1956	229.119					1659484	1.00696e+06	2405414	1459152	10832762	1.6005e+06	4557700	5856645	10725022	2388670	1055635	3545886	3111128	121832	6814029	1909686	3284872	1034245	4800973	3.11854e+06	877704	4.03942e+06	5854510	651146	4394709	650585	1432889	3639720	5005440	3702514	534356	6786305	3442401	101346	3.55462e+06	1481165	1407844	1641481
		isovalerylglycine	35107	LC/MS Neg	100001452	1950	158.082	546304	16284-60-9		HMDB00678	12902103	8962570	25230676	15851581	217539824	10003224	58225892	36802368	50506748	29548340	7886562	27785276	40549468	8102581	61927360	17636412	21209448	5238759	24858304	30011842	7633251	29237004	61429628	4147856	100285672	4083616	32025612	28870506	40689328	45236904	4438572	40309248	42581832	9544682	30899518	15252034	7049231	18583414
		leucine	60	LC/MS Pos Early	397	2864	132.102	6106	61-90-5			24915254	19761832	50755808	19326096	52354784	33513948	37763832	68678704	43383064	44937792	18346388	56217304	2631496	25692212	49292536	118183184	37055752	20424956	73231008	49702196	24497628	76982976	79330336	9011646	26168104	26117088	25966136	85183712	47327136	62421632	11684000	68544064	2662065	17476996	39720552	117220736	16261196	50103152
		methylsuccinate	15745	LC/MS Polar	2051	2800	131.035	10349	498-21-5		HMDB01844	117061768	61186684	318685728	71243344	324603392	161933136	112895344	181196544	137580704	137407600	208917824	292971008	188021312	130963320	206632192	161716848	247708880	142623456	268207104	281652480	139060864	188198864	206613264	69949200	90936096	64221956	144481440	287317696	262646512	224621536	136315984	400071328	387015456	95221800	183196768	150570912	207330064	343857632
		methylsuccinoylcarnitine	53031	LC/MS Pos Early	100009275	2589	276.144					17033740	5030626	14479473	7819550	11549718	3909261	4746182	8471250	9635415	7159853	5373285	9043975	12243024	2297974	16181114	9511891	19302544	4497891	8065100	15783421	23283856	9173281	18055628	5781904	2.85844e+06	2846923	4921975	10412496	14069972	11753078	3027277	9526016	14512200	1313145	15455364	11552431	16802464	9175165
		N-acetylisoleucine	33967	LC/MS Neg	100001276	2325	172.098	306109	3077-46-1		HMDB61684	6574009	4515678	11325751	5.60668e+06	18142632	4469882	10659196	11647511	10791385	5487428	4518592	13129718	8647123	11405192	9384499	24675972	8859547	5681833	16108844	14898763	6025539	16741296	20942724	2411029	4564735	2765310	5540930	16525217	9282567	7206782	3103315	14140917	12642558	7.46963e+06	6907856	19499600	4162503	10769124
		N-acetylleucine	1587	LC/MS Neg	1082	2400	172.098	70912	1188-21-2	C02710	HMDB11756	1.50842e+06	770170	2928716	1101603	6.17747e+06	1490911	2409460	1970407	4085897	2402158	1609355	4887569	2202522	1438864	2978695	10152413	1795370	1189220	7462416	5010810	1135604	3468911	8981943	497514	1279542	804243	1253378	2694382	4401828	2275109	1248564	4754135	3646528	2609180	2689217	9899179	662581	2381912
		N-acetylvaline	1591	LC/MS Neg	1084	1704	158.082	66789	96-81-1		HMDB11757	6978506	5.69307e+06	9912396	5646800	25580896	4711420	11098213	13560173	10961235	7168739	4825495	11476081	12326612	9788860	10880610	22742584	8910304	7037278	16351875	18961380	6220301	19282930	15589798	2594088	5813385	2884516	7061842	16784756	11772429	8524690	3378870	12959564	15960865	7.87204e+06	9152478	20391610	4992334	12240129
		N-carbamoylvaline	62852	LC/MS Neg	100020351	1270	159.077	5151292	26081-00-5			599580	768090	1777000	625508	3664783	846389	1233216	1839773	1.85266e+06	951979	1371069	1936255	1328305	933827	2640162	3667656	726308	756603	1.3759e+06	1253150	783030	2589880	3272813	416564	661415	328138	1033051	2484898	2986785	2184719	910794	1528156	2824874	711778	1.54657e+06	3680875	552960	1097897
		N-methylleucine	35666	LC/MS Pos Early	100001581	2787	146.118	2777993	66866-69-1			294324		654915		1161278		707542			2474622		125950	314566	865183	1408269	677736	151005		289491	625049		1288708	4329310		1301836	617847	194858	1051090	614096	20899980	355453	2044465	12000562	723221	3888768	3982130	4824810	926625
		N-succinyl-isoleucine	63414	LC/MS Neg	100021477	1335	230.103	4153270				430426	242329	501573	386723	1738341	455746	664874	1051126		247736			764332	345708	1039537	1131764	475445	246861	1327656	290449	233392	725430	540270	107753	350092	168706	636045	1100487		742371	248656		1505698	281937	875831	1584165	266122	549696
		N-succinyl-leucine	63413	LC/MS Neg	100021476	1371	230.103	3467259				678712	457253	562834	582620	1635810	543042	1230294	1466746	1492484	268230	637046		1077927	634696	1413591	1672096	545375	556023	1265453	920874	417355	1285955	520613		614265	239845	829014	1340594	1009875	749063	375618	391833	2464647	571854	1141449	1917379	288014	774816
		tigloylglycine	1598	LC/MS Pos Early	1161	1926	158.081	6441567	35842-45-6		HMDB00959	10980219	5907564	20291146	15418482	46506112	9261745	37073624	9246842	18858760	21161450	7725664	25641164	29365904	5580773	16347255	7500076	10851470	5526468	10758338	14937999	6425765	16805424	27727414	5671359	38078688	7917092	28817296	11818379	18124410	20127496	13351091	18839094	33208270	4840892	9387860	5505837	5940261	11592728
		tiglyl carnitine (C5)	35428	LC/MS Pos Early	100001597	2962	244.154	22833596	64191-86-2		HMDB02366	23676740	8630164	29540278	5718953	22530952	15999259	13409236	43204180	26617478	27275664	6626771	29422628	26746000	21875876	52370016	71796056	26501912	14124726	49372188	40711016	13722724	46102300	31074958	2171844	10082977	9881948	11892357	24342720	36184024	34036248	4599800	38925728	41825288	12553772	32405816	71822064	9573898	23008898
		valine	1649	LC/MS Pos Early	566	2479	118.086	6287	72-18-4	C00183	HMDB00883	18984886	14587022	43759524	15717717	50166680	21909256	31104426	59822472	44022896	31709188	15760415	36099328	10143207	19778588	42485972	99334816	34092380	16156360	67311200	78243832	16029246	58811080	68815264	6870511	21361902	17134348	25563458	66710624	55186640	45169888	8681264	44334440	18869582	11249091	36224908	103699224	13380325	53686180
	Lysine Metabolism	2-aminoadipate	6146	LC/MS Polar	381	3500	160.061	469	542-32-5;1118-90-7	C00956	HMDB00510	7054365	6018133	12433970	3292710	5276768	9579340	10740950	14392867	6041864	11014176	1.99228e+06	3718982	8202779	13196939	7524506	16588771	16021136	3740828	15228836	10903897	3773264	23670300	28116256	965927	8304770	5194418	5100883	14469226	12418634	12883729	1076671	6306841	19332466	7864698	7652211	14096465	7443095	11377079
		2-oxoadipate	38347	LC/MS Polar	92	2635	159.03	71	3184-35-8	C00322	HMDB00225	18801760	368383	3.30497e+06	7536079	19607758	2105777	3872463	13629535	4417141	5177121	5548242	3838415	32315284	6425642	7.28161e+06	11310523		4330760	8420605	5.98815e+06	7921633	2565916	2395953	3057048	3726855	757780	2396022	5762166	11679519	4613557	7525546	8405282	12569753	3916212	7666967	13450201	216476	4289949
		5-(galactosylhydroxy)-L-lysine	43582	LC/MS Pos Early	100002462	2755	325.161	123986	32448-36-5			6387509	4671235	12430105	7523932	12460806	6449285	10237341	10821274	11109508	7729939	12743908	16166765	8392600	6977489	15079616	8625698	6256539	4449489	15521295	97973432	8300952	6656437	5442700	5062045	5307485	5086339	10305689	6364074	4220469	13357633	8609908	12253176	7329153	5296836	16651561	9569779	5138121	5092611
		5-aminovalerate	18319	LC/MS Pos Early	100000454	2220	118.086	138	660-88-8	C00431	HMDB03355	4645905	2718245	4038289	1224564	5348402	2628152	8229437	4855307	2518191	3154479	1369932	1695941	2319925	3502322	2959185	7687128	2.03359e+06	4923756	6290187	6175525	1742182	3784431	4.05342e+06	1022079	5238798	2316710	8724608	4124141	7.80621e+06	3509000	1401300	1993801	3795600	1932300	3742572	3697425	1612981	4780110
		5-hydroxylysine	15685	LC/MS Pos Early	100000054	2790	163.108	1029	13204-98-3	C16741	HMDB00450	5224973	1604641	4048614	1.57213e+06	2776551	2340112	2941599	3.9614e+06	1325474	5501148	1.58462e+06	1110361	11390904	1801395	3.99862e+06	9256418	2479763	1184877	5737469	6737690	1.70353e+06	3296058	8643002	414476	6225208	1408871	1443933	5154897	985221	4825542	538288	1.67143e+06	22140416	1187808	3.48191e+06	9259245	887639	2731407
		6-oxopiperidine-2-carboxylate	43231	LC/MS Pos Early	100004499	1432	144.065	3014237	34622-39-4		HMDB61705	18406456	8506742	2959000	3641181	13806106	2421428	4742126	4.16414e+06	16528347	3224665	4383171	13962908	3830427	22767292	4.18053e+06	2854360	16764210	2156175	1869565	3519293	26481112	4619156	953036	597728	2064789	1451465	2897121	6212733	11175880	1990675	2245111	20765340	8.38333e+06	3222532	2879019	2.05423e+06	6427738	3869535
		cadaverine	15308	LC/MS Pos Early	100000110	3036	103.123	273	462-94-2;1476-39-7	C01672	HMDB02322				123794			109380						541590				446708	63260	1901910	1059133		70219		193496						75716			5016832
		fructosyllysine	46227	LC/MS Pos Early	100005373	2784	309.166	123708	21291-40-7			12853267	17162526	32091754	37153556	48288316	17931128	29220424	20100160	20846474	12620629	36226756	52065692	37773816	27259880	61439068	50664556	22780720	12945877	44402116	33070492	12667747	76929520	28100740	4910695	18554956	10410826	25741252	16593914	15886506	35648316	21059122	55680472	62405532	18085436	28169108	32965666	16720829	14174652
		glutarylcarnitine (C5-DC)	44664	LC/MS Pos Early	100001593	2393	276.144	71464488	102636-82-8		HMDB13130	36193832	20235936	42788392	22597022	42877456	33589944	28331820	41949560	48504268	41064200	29499744	24925142	23824948	20822796	57773336	55209452	31461448	37087580	54473760	60241160	35965396	35724284	46835288	14752953	17369410	22889956	35232248	41245280	51202916	52117496	18326654	27700068	24353824	15269892	55798904	52504488	22695706	51115568
		hydroxy-N6,N6,N6-trimethyllysine*	62959	LC/MS Pos Early	100021123	2759	205.155					25631762	9870816	32299850	13433205	97574152	18996560	26323502	42713928	18920814	25878348	20049716	27339504	22687472	19422536	44611464	37584868	26484968	11016889	41894624	49782016	15597816	30735020	29988884	5549818	15067196	9528245	21261872	36247848	28452342	30653616	11059662	23435828	24648966	13507245	28394012	35322736	10559744	19546456
		lysine	1301	LC/MS Pos Early	407	2850	147.113	5962	56-87-1	C00047	HMDB00182	54580036	39622600	40886768	15142384	41862800	76899632	53355420	90717952	34494184	174183696	19341964	30121028	19976816	33227266	75508712	340222080	54516760	24450290	116243480	71284072	25108948	117316168	164067808	7317311	20263028	46510924	29406474	110006368	34731344	117321256	10488971	33255584	26061072	24891686	73395320	552141120	20401340	61726580
		N,N,N-trimethyl-5-aminovalerate	57687	LC/MS Pos Early	100015962	2186	160.133	14274897				65641768	24663120	114904384	34749492	103181312	35414556	97144288	88797584	24789664	83723792	14535970	10896628	36145940	74695312	47402180	137031040	88598016	9438710	55577968	136411872	36540136	87010832	159832160	9709984	120207256	46749248	67514528	122503176	65466204	91856720	10969596	44689816	85941160	18879544	106692384	100976976	29133392	34451876
		N,N-dimethyl-5-aminovalerate	62819	LC/MS Pos Early	100020842	2290	146.118					7329665	18568142	13502287	10408557	41664556	3622295	27355964	14710540	10416951	4261264	10969581	12915488	6262180	28422208	6882582	9779150	48231740	17644000	61106972	9315176	14843257	19717086	13644756	18205206	10322713	3316331	53823956	19848724	17004112	4573046	9716066	9866176	10554130	8.02179e+06	2617136	8721457	23060772	22905872
		N2,N6-diacetyllysine	48455	LC/MS Neg	100006124	1604	229.119	91827	499-86-5			2103680	1337938	4739464	1377269	4980258	1.76837e+06	1060978	3157247	8577276	1.79603e+06	3.73153e+06	9676323	2300148	1869436	6980882	7.84583e+06	1788967	1282194	8646007	8402214	1.94402e+06	3430609	9811059	737838	1257704	1062025	1075145	2738411	4074439	3929408	2972305	9164967	3.59192e+06	1820348	4420645	7685690	893781	1570094
		N2-acetyl,N6,N6-dimethyllysine	63254	LC/MS Pos Early	100020545	2172	217.155					82138408	86744416	32105762	84199736	275484032	23247320	102045592	119317608	81568424	19840232	207308064	244522528	86556728	105608792	62012052	32914314	16257596	72412688	240807856	21505348	81827256	123405264	19564812	59782640	66955864	11927172	79267288	109038776	84543824	35676664	174241616	253558288	103071600	86521216	34984880	30677932	9021045	89567152
		N2-acetyl,N6-methyllysine	62954	LC/MS Pos Early	100020546	2168	203.139					22500228	23944062	21481864	19358952	55810848	8580872	22230100	45124228	25836148	9068654	65168180	122885816	23040412	31014760	27817288	49718672	6314118	18454364	66322320	8920511	24592802	41737820	46199160	10055717	13498992	6764529	18037280	50530456	27827798	13498169	41896324	140476064	34323160	17386438	12207499	57009212	3062589	35761068
		N2-acetyllysine	36751	LC/MS Polar	100001721	3372.6	187.109	92907	1946-82-3	C12989	HMDB00446	4276633	3660676	16342252	2763914	10631834	8111916	4076965	7309572	17321864	7235892	7464747	27210168	5818943	4930966	18834134	23368216	6145343	4105887	22145512	13957089	3914279	9314574	24763288	1107767	3174156	5901525	3845866	9560734	22533590	13367835	4457807	24804360	7950961	3416858	8975761	20597690	2987706	8.23995e+06
		N6,N6,N6-trimethyllysine	1498	LC/MS Pos Early	189	2825	189.16	440120	23284-33-5	C03793	HMDB01325	377165344	102125600	49797380	195804016	902249408	270373216	393354304	427008032	242182112	349831232	115957976	261440752	220259792	241187616	499895296	714501824	251688080	126791512	326117056	364766368	112196352	348020160	48376140	40386604	170496944	125071480	139111888	359204736	578563712	281792000	68017440	254757904	248876544	126196496	284708352	690328128	104434712	170964848
		N6,N6-dimethyllysine	62862	LC/MS Pos Early	100020417	2831	175.144	193344	2259-86-1	C05545	HMDB13287	175121760	130276792	27246906	106862792	411981024	101210864	215541984	259226880	89028720	109332800	184061200	167126496	196580976	214338720	161014448	230389088	111716848	120446448	356348736	96015088	150561024	293585024	33019152	61828344	115569032	59429480	184691056	286526112	111582864	120679808	121192152	183820256	287042752	134273312	113566904	244146272	39194032	213858016
		N6-acetyllysine	36752	LC/MS Polar	100001734	2612.6	187.109	92832	692-04-6	C02727	HMDB00206	9075146	6551693	16033313	4242657	15507600	9058594	7857180	13964762	8683548	12073011	6.69974e+06	12511532	11367099	10242145	19760908	25184124	10612696	6294738	23307160	15183880	6.81391e+06	19727872	21720952	2251946	6840851	6495405	7109490	15281883	10948363	15918454	3787027	12604429	16445765	6.604e+06	14307316	24802836	4404326	12236492
		N6-carboxyethyllysine	37458	LC/MS Pos Early	100001769	2695	219.134	22283604	5746-03-02			4377418	3.93466e+06	14634258	4431203	11094899	5463036	4.16561e+06	7005857	5865765	5304696	6.763e+06	7870202	7.39115e+06	4560828	11275544	12088596	6254476	6.4203e+06	10300007	7930002	3711758	7301871	6345299	1373376	5021144	1684393	6792387	9701378	5621244	7907576	3859070	8614716	7.38119e+06	4507216	14702098	8744102	5280440	7372201
		N6-methyllysine	62860	LC/MS Pos Early	100003415	2831	161.129	164795	1188-07-4	C02728	HMDB02038	28491068	18947828	5061566	5.09261e+06	10602829	4775743	27219528	48663016	1.25893e+06	14970960	5669919	3226148	12213543	14130837	6098015	36595924	5113514	9362597	29596056	2848873	10124875	54312328	14338076	1833031	7.10764e+06	2912949	10800883	63496812	2448427	8828312	2125688	5686131	19398682	8235041	6319979	53665936	1432005	24208168
		N-acetyl-cadaverine	43530	LC/MS Pos Early	100002249	2385	145.133	189087	32343-73-0		HMDB02284	3491840	5328279	7184373	4351870	1997080	2117830	981867	10789544	2187616	1232659	2462901	272957	1556102	2720028	3243290	3759541	2830715	2748271	4661520	2267129	2319859	16576346	12417169	1622234	1831283	1772630	1396720	5860541	2163980	1702921	3165510	1.55874e+06	1500752	5337157	4.07538e+06	1037986	1647364	5428111
		pipecolate	1444	LC/MS Pos Early	1025	2200	130.086	849	4043-87-2	C00408	HMDB00070	1.86934e+06	633073	3848888		7131340	1.95044e+06	2941292		1613345	2523616	3220789	4.06312e+06	10645930	2317921	3437546	2999854	9565662	810538	2823415	6656330	1573214	6328562	6657223	985599	2930232	1228789	1979685	3586271	3.27068e+06	9529299	1967563	4163810	13015131	1129689	3049582	6357983	8589058	4197770
		saccharopine	1495	LC/MS Polar	392	3991.9	275.125	160556	997-68-2	C00449	HMDB00279	483641	126122	258601	185394	161759	193757	178955	107250	249528	117077	193691	212726	148289		143343	260281	287109	154370	291323	401126	229888	573638		67608	80960	95379	156036	236761	569339	114237	75784	304398	243063	173677	144619	244996	146584	115261
	Methionine, Cysteine, SAM and Taurine Metabolism	2,3-dihydroxy-5-methylthio-4-pentenoate (DMTPA)*	62805	LC/MS Neg	100020893	1156	177.023					51147572	29731606	192067616	43899268	230226672	37798252	91656960	167976736	109425952	60237156	58568640	227996352	128988728	72409696	156844256	239789728	107824744	87023760	152704560	177420736	76862384	204867696	147318448	42938144	48953224	21200234	85252832	259083840	196216784	130663608	65146128	147563888	156373632	50557968	125421464	194822672	58402656	108573824
		2-hydroxy-4-(methylthio)butanoic acid	63739	LC/MS Polar	100021372	1065	149.028		583-91-5			94512		328889		1503931	89468		327375	318182	313701	684721	110861			192665	974956		238130	238542	760201					192688			295836	280253	602135	391112	741393				834027		284848
		5-methylthioribose	62100	LC/MS Pos Early	100002103	790	181.053	494	23656-67-9		HMDB01087	15259560	14934779	26851086	11923426	46199136	13802020	23458370	31454494	25712108	21244472	21004468	43762816	27307262	21048504	29535176	35527016	21219036	19958822	25752012	39198684	19603480	29506030	26361288	9402104	15336979	12524730	20637030	33708688	23695488	28806108	14593186	30919332	25740972	18976772	30474248	41040444	18088228	23184848
		alpha-ketobutyrate	4968	LC/MS Polar	796	940	101.024	58	600-18-0	C00109	HMDB00005	395909		1524592	204952	531167	276599			1760515			1.50352e+06			716694	2602305		640456	1157246			619431							1232195	946291	379286	1592095	505828			2539986
		cystathionine	15705	LC/MS Polar	310	4109.4	221.06	439258	535-34-2	C02291	HMDB00099	1659205	485757	2945831	1070544	2713730	2766398	2985237	7.09268e+06	1655179	3192807	4693784	734654	2250205	563191	1842624	3479002	1.00008e+06	818193	8268435	8442426	628346	1987287	2628281	124598	3697867	739051	752044	4676359	987577	8040322	1711575	538815	1980665	2132071	3042870	5.33986e+06	1888022	1447912
		cysteine	1868	LC/MS Pos Early	800	1475	122.027	5862	52-90-4;56-89-3	C00097	HMDB00574	9164990	6051520	22178810	6588646	15844690	7047952	5627325	10741020	16045002	14150196	14398464	19448616	7680768	7.53294e+06	19946536	31982952	4789426	5419943	12231511	17173378	7.34669e+06	12234065	15779067	3059725	4809069	4244634	7511817	11756009	18116020	16527195	7305397	21622938	11083758	4607595	11814949	29714090	3301375	13193089
		cysteine s-sulfate	22176	LC/MS Polar	100000808	2273	199.969	115015	1637-71-4	C05824	HMDB00731	3.80204e+06	3080364	10209263	2369343	10627206	5935087	4922917	8.06132e+06	5277669	6357218	2894279	9434300	7474703	4.03657e+06	5451082	9180911	11525825	2601078	7.79999e+06	17703596	3354166	10674979	24479430	1498045	2891051	2391271	5259858	8.33199e+06	12729921	7.85976e+06	2025346	10794552	12887617	2964196	4461739	9265692	4087606	7486230
		cystine	56	LC/MS Polar	279	3424	239.017	67678	56-89-3	C00491	HMDB00192	9688592	5312576	48677448	4426408	23435580	9384393	9734367	13053108	13434826	23273388	9497451	28723658	12529499	10509156	19601250	34403960	17016780	9732928	35240800	28698568	7.3115e+06	23008240	58633172	3179371	4999163	5525171	8779455	14878859	14265222	23789940	5956184	22686544	19888408	6870885	15659162	58344832	6818054	12212484
		hypotaurine	590	LC/MS Polar	358	2763.4	108.013	107812	300-84-5	C00519	HMDB00965			145855		469910	73724		241463		103247		310021	74088		291375	197737		38160	284547	84143		71387	117208		409780		60275	211693	151158	201100		192819	143299		307439	259430
		lanthionine	42002	LC/MS Pos Early	100003892	1730	209.059	98504	3183-08-02			9889475	5062085	14408684	6032937	37265756	8995674	8780241	12663470	12958166	13397527	8366572	19301020	9226668	11454773	27376562	25482968	14371511	11619593	92066576	25778342	5213496	10415743	12013077	2716326	12362613	6.04091e+06	10989131	11317311	6362834	30655230	4.00879e+06	15128456	12666705	7361608	16568326	29079764	8515047	9606483
		methionine	1302	LC/MS Neg	415	1147	148.044	6137	63-68-3	C00073	HMDB00696			1215194	977079	2628631	1927570	879757	923164	932090	795871	827999	1096013	384745	381078	675104	1829520	494319	1030467	510078	439109	763919	925939	1627752	984476	690851	971650	539970	1176916	1052014	861061		854030		1335994	1780797	2508952	542986	538969
		methionine sulfone	44878	LC/MS Pos Early	100004635	1250	182.048	69961	820-10-0			2571098	3495080	4446530	1654497	7472207	2968127	3574131	5746253	2832646	4113703	2720590	4764679	1290514	4895019	5568770	6310043	4044947	2932329	4218258	6191219	3230236	7342371	7015629	1540299	5207008	2726040	3067547	6798453	2999426	4252330	1587705	5443751	2079594	2738930	7094359	7370622	2467606	6604354
		methionine sulfoxide	18374	LC/MS Pos Early	100000039	1272	166.053	158980	3226-65-1	C02989	HMDB02005	1263096	5046801	3042772	1071621	5528901	3295310	3.25689e+06	2756066	2148377	2744664	1197148	1864967	599573	3628001	2318979	3.20327e+06	9629627	1195276	3042386	2517394	2477065	8405262	12754608	967439	2168935	2.78379e+06	3104442	4379760	3187584	2903632	930066	3757385	1575939	2218510	2983489	3595279	5034747	4637581
		N-acetylcysteine	1586	LC/MS Pos Early	1107	1416	164.038	12035	616-91-1	C06809	HMDB01890	499227	527387	1242396	696475	1718177	1432182	651223	1.04195e+06	1712863	881242	3497771	1897801	614899	900507	3622188	1777940	597992	678282	1930680	1911285	693327	601337	1049115	384972	774375	697198	781751	648572	1201743	1744843	1274299	1837160	1376672	1248073	882161	1382254	433120	878470
		N-acetylmethionine	1589	LC/MS Neg	1083	1787	190.054	448580	65-82-7	C02712	HMDB11745	286962			54231	999409	193314	193756	311615	577713	286351	373817	613850	126218	118281	394849	982114		125547	320625	598093	264522	380181			159198	50016	143175	762737	898307	310607	279415	127253	81782	127645	325100	1146925		434481
		N-acetylmethionine sulfoxide	45428	LC/MS Pos Early	100005463	880	208.064	193368	108646-71-5			85511	166572	735110	218331	712741	524129	589439	218064	801576	415363	689822	1423440	337849	150946	618537	486321	661675	160252	2232840	934259	167780	837517	1599649	147016	315114	289171	295658	454599	360302	596079	344060	3290615	262702	331983	292054	321717	442154	389471
		N-acetyltaurine	48187	LC/MS Neg	100005466	800	166.018	159864				10821989	9048656	29336152	9029254	42966572	11797917	9074297	17269760	20224414	13850617	34527704	158686432	17558336	18781344	30165196	29965206	24209152	17111286	34812628	34107224	8870213	23933632	23503482	7614631	10475560	8997572	12237121	23288970	15604339	23014520	34888104	116192064	30796520	11080967	28284992	32060014	13324710	18055384
		N-formylmethionine	2829	LC/MS Neg	194	1543.8	176.039	439750	4289-98-9	C03145	HMDB01015	1365620	110202	2719779	456398	9248068	712996	1929638	1877974	2802526	3167140	968061	4618040	2473593	783800	2781334	4209011	584639	947678	2886781	4426338	915870	2422774	2188991	647201	3.85301e+06	380904	2507757	1604567	3374577	2600375	630870	3186137	1802635	920677	2965762	4039573	275070	2809984
		N-methyltaurine	42989	LC/MS Polar	100004056	1650	138.023	7882	107-68-6			4990582		4260035	694780		917954	8399869	1.72611e+06	5596989	6.15833e+06	11747003		13082596	1537230	2304086	3075011	19701000	859162	90987224	40718808	4684416		2860944	543796		2070220	11655431	18542624	8.29943e+06	5231406	13036609		43027124	3344484	2991632	7.7906e+06	15504219	14945640
		S-adenosylhomocysteine (SAH)	42382	LC/MS Neg	197	1832.4	383.114	439155	979-92-0	C00021	HMDB00939			779171		798121	403616	621777		115512	550464	321043	1515960	544210	552139	756111	1528285	562833			859300			768892		244155	233247	578869	860248	561644	840552	191317	960452	387763	338521	879635	2230685	345974
		S-adenosylmethionine (SAM)	15915	LC/MS Pos Early	1263	3002	399.144	34756	24346-00-7;86867-01-8;86867-0108	C00019	HMDB01185	1635719	1638823	4675914	1372119	6549047	2281102	2358653	3084242	4.03179e+06	1996469	3060580	5526903	2590744	1.84502e+06	3.78919e+06	4393512	2647411	1206749	5288640	6077180	1.85631e+06	3738453	3.84204e+06	529328	1066664	1382823	1.85181e+06	3570290	3479231	3901808	1906229	4094980	4126408	1.51586e+06	2752812	4436771	1083048	2938886
		S-methylcysteine	39592	LC/MS Polar	100002749	1942	134.028	24417	1187-84-4		HMDB02108			161160	54460	366093	306626	171674			258795	104724		188215	484433	123086				258276	221306	71404	592014	352055		108050	107417				689143	91596		500651		274474	871247
		S-methylcysteine sulfoxide	43378	LC/MS Pos Early	100002927	900	152.038	82142	6853-87-8		HMDB29432	14508175	24665648	15193049	4394501	62874104	63620348	21254440	20488008	26704690	33547440	16369403	23905144	26412058	69109880	11365713	45841220	23210288	7162514	65953192	71851496	23732048	105543696	46042440	2671137	18079864	16597314	9786550	20226772	41226308	39848272	10329582	44745788	33387176	5913311	32123848	61024564	23045260	23502600
		succinoyltaurine	63678	LC/MS Polar	100021220	2572	224.023					6564999	4843959	43303196	5539941	33027430	5028047	11906022	12301034	5.80134e+06	5171282	3213780	23190532	9804553	10827476	23136848	11406573	7843183	6.31413e+06	8890149	38721288	8.00577e+06	21422288	32525238	2981137	10401496	2600301	10285800	10982317	14388736	17438310	2292578	15353395	18335616	6268118	24966484	13961459	3638446	11795248
		taurine	2125	LC/MS Neg	512	690	124.007	1123	107-35-7	C00245	HMDB00251	884564	23895416	16701110	2200916	22275268	27800508	43566428	47134208	1359410	14520397	2499601	13351547	3.65229e+06	33221876	76419864	26871086	15574688	6160704	14197186	19251680	1430686	39782060	11763242	2200038	66964200	32713168	14909534	66591432	9449797	47738832	6517403	40748760	6508143	13985844	27397016	26861066	10405874	7341598
		taurocyamine	35117	LC/MS Pos Early	100001418	710	168.044	68340	543-18-0	C01959	HMDB03584							1721793	3466789														105990					748394	3522443	257408			73062				106624
	Phenylalanine Metabolism	1-carboxyethylphenylalanine	62566	LC/MS Neg	100020419	2844	236.093					1148090	1324273	1788989	2235516	21290984	834905	818348	3424893	1691715	1089077	1042932	5484083	3276894	2768359	2298080	3967845	2644287	2472598	1981360	6555230	2283440	2534081	6061365	1015364	1.33321e+06	279476	868251	4860258	13401585	2111120	736610	5848022	4912206	1326830	1884799	2430287	1280406	4294550
		2-hydroxyphenylacetate	1432	LC/MS Polar	235	858.6	151.04	11970	614-75-5	C05852	HMDB00669	23881622	11712679	74264120	12014768	102762512	34908240	22306240	56211308	69020608	51444272	30218506	38804792	51929120	29206264	74415816	74434440	42447720	33872644	94489920	72257760	39300796	42012592	27455258	9148485	40353928	19504418	21675008	96684128	100089120	69477120	25203408	79033376	70465112	31834998	87967568	76872168	29863876	76541152
		3-hydroxyphenylacetate	1413	LC/MS Polar	114	1220	151.04	12122	621-37-4	C05593	HMDB00440	54689060	42861816	96393808	17434104	37776752	59993352	62913080	51762816	73155768	63978788	98108104	51724296	114540416	71163248	91664912	88445752	126104848	82207992	311640896	209791920	54931600	153424432	55728956	10895344	29035836	20519256	13498033	63571116	75675664	85225976	24357168	74059448	139326112	36860284	50365984	89305592	83657744	203380720
		4-hydroxyphenylacetate	541	LC/MS Neg	144	1361	151.04	127	156-38-7	C00642	HMDB00020	10591766	15347158	50203336	17144012	74802416	13392589	12125067	54597748	36579520	19361264	37390848		21371216	21079444	23787780	47835064	47967568	22285588	30170128	49963052	11387774	28614168	22070872	6496264	10940171	6.56392e+06	19844140	51921908	25809044	15352873	29855944	154403616	48770112	14934347	26099084	31626214	25762750	55170200
		N-acetylphenylalanine	33950	LC/MS Neg	100001256	2597	206.082	74839	2018-61-3	C03519	HMDB00512	1262972	907109	3448300	1150050	11172102	2231470	1256733	3265069	3734742	1433245	2758752	11108251	1.66661e+06	2457238	4281160	5454722	5597476	1582283	4847384	7522970	2884376	3417364	6569430	1121658	1581654	700310	1427338	5392444	5488012	2664751	1.93689e+06	7868678	3372825	3111795	2915431	6011544	2549824	5993337
		N-succinyl-phenylalanine	63855	LC/MS Neg	100021472	1600	264.088	3131586				1612982	1379061	5398474	1153324	4933239	1097597	2071981	3.72889e+06	3596208	1.64326e+06	1.42276e+06	2927668	4.43236e+06	1.06364e+06	6709535	2827930	2.25224e+06	1.82366e+06	4.941e+06	3.70227e+06	880247	1988144	2.64346e+06	625974	1.56791e+06	571819	1.47476e+06	4133572	2936347	2603574	1153268	4.16088e+06	5.14629e+06	1.32858e+06	4800989	7174924	1.15357e+06	2474555
		phenethylamine	12142	LC/MS Pos Early	1207	3065	122.096	1001	64-04-0	C05332	HMDB02017	516326	290769	173804	1610718	280431	307265	296416	412441	435510	389108	242838	504307	1254517	351217	727758	446370	306424	626893	488727	3341932	477576	212193	571701	829053	270748	174012				465694	871748	333239	1.87128e+06	169826	121687	561749	184532	756519
		phenylalanine	64	LC/MS Pos Early	460	2878	166.086	6140	63-91-2	C00079	HMDB00159	50834012	53257168	111051056	39713532	136350144	82402144	60392056	135715952	90219072	110761312	52674488	101589544	32069420	71224056	133651688	252456944	89388816	56005368	139743904	138230928	53990956	165051616	168459280	23709630	58920520	56881508	62083956	152367600	143711824	145586368	32335868	133366584	70224288	44044308	105817568	295497056	44046116	115688752
		phenyllactate (PLA)	22130	LC/MS Neg	100000774	2208	165.056	3848	828-01-3	C05607	HMDB00779	475257	477829	402782	191260	5116551	599799	138641	2006054	14416236	851066	23679024	1010740	822967	2385117	630673	1027348	2972018	1121184	1399598	3594225	788230	933501	634814	224746	1485856	413517	311374	3710054	2714033	1007987	22209020	1199010	2108460	1.73354e+06	565313	2356449	998791	2123606
		phenylpyruvate	566	LC/MS Neg	241	2515	163.04	997	156-06-9	C00166	HMDB00205													244665			257127												129353	288854				247857			117217		242536
	Polyamine Metabolism	(N(1) + N(8))-acetylspermidine	57814	LC/MS Pos Early	100016038	3080	188.176	123689;496				37937576	32164510	96192576	31394096	66934952	25330426	36828424	47466964	88147880	51649608	38488624	98648656	92421032	89189456	83775944	184367312	78987032	30302920	142535536	90408280	40225828	97225920	119930048	16186328	21066056	25757188	22260304	51060516	71136072	70199312	24365824	96318960	123517232	27751256	54998820	183807968	32511606	103844640
		4-acetamidobutanoate	1558	LC/MS Pos Early	1113	1350	146.081	18189	3025-96-5	C02946	HMDB03681	65061636	72596648	91151128	67625112	155898112	48097444	109139440	111332088	94013696	71303384	130149776	60977184	115978992	125795800	169438992	160375232	59691508	69948040	111253160	111160304	83899584	141216016	97313280	27238796	68322088	49675084	120006952	119016048	114273056	76826664	120023552	70906048	116606088	93826064	131730168	165153888	49305960	72276584
		5-methylthioadenosine (MTA)	1419	LC/MS Pos Early	212	2752	298.097	439176	2457-80-9	C00170	HMDB01173	7.32037e+06	6915352	14478773	8977652	14649955	11633200	14479678	13048281	15693338	12868474	10368553	4.16964e+06	14262121	11710006	11602576	9101514	11514680	6261988	17133444	17514506	10495968	25256684	12060630	5153587	11246557	11931299	10037380	17915656	17361436	15855739	10983804	3.42417e+06	15735928	8429997	11830093	15316081	10368531	10651531
		acetylagmatine	62698	LC/MS Pos Early	100005945	2514	173.14	439661	3031-89-8	C02131		1195469	974029	2214529	7889246	1794072	1.83252e+06	182877	1025230	463220	129320	7584216	199683	717621	702630	970388	725471	1644769	1991170	202819	1016158	171656	1115523	741448	209393		282686	610430	282761	1.03713e+06	683722	7.88861e+06	1.7026e+06	2277585	330103	491671		2787842	46678
		acisoga	43258	LC/MS Neg	100004541	2297	183.114	129397	106692-36-8			1.9461e+06	1499923	5059193	588585	4494174	2627052	1497936	4772888	2592715	3575740	3568219	3088263	3416474	5225687	3744908	8391822	2622996	2628890	10143794	7006829	2.07096e+06	5380103	9092087	500863	1333291	1523206	2169893	5513193	5250250	4365326	2307270	3567119	8680924	3217270	4641052	12571342	1466927	10327542
		diacetylspermidine*	62105	LC/MS Pos Early	100020242	2510	230.186	87485212				7806671	3051145	10911867	5412389	13916309	4655241	3745470	5652505	15344118	4356977	12991702	3854045	14094726	10646470	7601436	13205326	6090281	6661756	14749108	9939428	8297627	9964941	15004915	3814798	3297798	3290831	4730262	6218128	12704608	6234829	9218856	6814583	19275410	4093006	6654574	11910785	2818525	14475472
		N1,N12-diacetylspermine	52987	LC/MS Pos Early	100002132	3105	287.244	132680	61345-83-3	C03413	HMDB02172	1400386	1189625	6.72644e+06	1286274	5883899	1097959	1833296	3433755	6303375	1917764	1646905	5295180	4892109	2294784	4.02852e+06	6655888	2229792	1489163	5589051	6.83313e+06	2004774	4.02149e+06	9756214	742016	1319719	732750	1.95473e+06	3228818	9692535	2664524	1310793	6980447	7.57041e+06	1.63137e+06	2716454	10266792	994275	3.87624e+06
		N-acetyl-isoputreanine	62309	LC/MS Pos Early	100020487	2305	203.139	131802901				99826160	110117832	216154160	66668768	208351040	115818024	120502808	119794624	220797376	173443360	272400640	169967248	217582016	290322432	182382016	242556432	154318192	135666400	309218752	164311664	130101792	222528256	250487104	43014532	61881612	106616488	183478736	114287280	261818000	200452112	232785184	189109760	236912912	123494120	124892792	313394752	104845088	271400096
		N-acetylputrescine	37496	LC/MS Pos Early	192	2230	131.118	122356	18233-70-0	C02714	HMDB02064	111943648	94550664	143786144	113756552	124272520	80782688	94356992	69089888	98077752	53830524	87828056	8638607	143654000	109516952	111969536	118423280	57927256	86417136	97754800	72806696	109980408	148284112	130145288	68420336	49035188	73028352	72386368	72101888	100576040	60933416	102119928	18139674	135655392	102477664	102190952	127418120	48335000	95181336
		putrescine	1408	LC/MS Pos Early	49	3027	89.1073	1045	110-60-1	C00134	HMDB01414				70911	120556	107164	475831	152666	178688				1.78898e+06			83936		365974							68626			180603	188173				5670489				74710	139005
		spermidine	485	LC/MS Pos Early	50	3355	146.165	1102	124-20-9	C00315	HMDB01257	134351	120272	256725	68583	244281	175378	127735	669089	177411	152826	95749	519896	306763	122602	1196374	1081952	74196		411228	260751	264576	293459	449455	35242		66070	49215	102430	218424	623039		683005	219823	61212	196662	785832	194127	258355
		spermine	603	LC/MS Pos Early	507	3350	203.223	1103	71-44-3	C00750	HMDB01256		123022			119685	1058191		1.55942e+06				2207567			10158037	739384					98907	1.57403e+06				281995				2022671		2405976			77932	453562	1660854
	Tryptophan Metabolism	3-hydroxyanthranilate	32353	LC/MS Pos Early	243	2407	154.05	86	548-93-6	C00632	HMDB01476	4668824	1916086	2920205	1985555	3909941	1689043	7896235	8142920	5880638	5067842	3.86023e+06	754658	310274	6547003	2170860	13425009	996208	1805122	3.72135e+06	9541720	3509797	5225666	6832814	2428393	4986261	1084870	4527306	15115638	13957630	3683309	2338175	3474437	6103490	2196304	1857143	9436920	1433316	3.78969e+06
		3-hydroxykynurenine	22110	LC/MS Pos Early	100000986	2536	225.087	89	2147-61-7	C02794	HMDB00732	899760	420590	1602465	375911	1565796	757769	565493	1699408	809340	913719	964816	296672	249747	1.86142e+06	490165	2873807	343112	249860	760495	1.02264e+06	577411	1105619	4649227	255106	1.00294e+06	495713	530276	956844	1569728	1057717	566947	1344885	731587	2078335	736747	1.90017e+06	221758	969237
		3-indoxyl sulfate	27672	LC/MS Neg	100000467	2222.2	212.002	10258	2642-37-7		HMDB00682	386979456	183323728	591629184	367811232	2073056896	414414400	486253440	853310720	615786496	318788192	149582608	1301371008	662487040	278626880	975280384	604297984	735822208	609483712	684283456	1501411712	351381952	490668544	994116864	267113856	395113120	197626112	487615552	580160256	437652544	641210880	183110992	1005150528	1064493632	249653056	803099072	797196992	276068544	676873920
		5-hydroxyindole glucuronide	63253	LC/MS Neg	100020511	1504	308.078					2050160	619403	2457801	1614577	4.78941e+06	1.46126e+06	2381905	3621381	2287310	1455405	348769	2754713	2064233	2222700	4440556	2762515	2745243	1930351	1316420	7358785	1682121	2267367	4185464	1277367	1280231	743887	2314358	2696286	1.50236e+06	2240803	825617	2729537	3806874	1590676	3516422	3033706	1138064	3743957
		5-hydroxyindole sulfate	52914	LC/MS Neg	100009042	1928	212.002					864836	430126	862426	159890	6238534	691762	1542368	1972572	375746	1237748		482145	1343145	2369974	2680648	1497867	1546228	90915	1270686	3015279	661642	1438862	1.3324e+06	100677	980414	247190	994429	1688724	254423	1868738	97498	601812	2.01374e+06	1296178	2354126	1942538	399208	578586
		5-hydroxyindoleacetate	437	LC/MS Neg	71	1510.2	190.051	1826	54-16-0	C05635	HMDB00763	4760045	3247670	13871640	4.16477e+06	15900611	5062304	7220741	10428652	9004432	6962167	6429228	10594964	9255179	6509743	12539432	11071377	5437189	4490215	10527209	10430039	4409888	6860408	14372281	2596186	5705498	3165349	6971687	9745775	12426335	16253944	4516308	11260423	23445810	4316218	11575845	11111842	3136658	7829922
		6-bromotryptophan	62503	LC/MS Neg	100020414	3565	280.993					43956	86541	409113	78760	157726	157257	202719	170148	126610	121480	109285	313743	102617	173140	258238	562194	119513	96653	189628	237507	47497	419078	679892	37416	94689	49611	167690	207845	269774	130650	76080	453167	326789		269300	735781	49205	269846
		7-hydroxyindole sulfate	52915	LC/MS Neg	100009043	1765	212.002					371893	127660	57427		2287344	350221	294006	643529	467852	315422	42189	363098	367122	354169	1539329	265924	681344	68114	447980	3.20552e+06	201265	321283	160166		306048	246890	266634	809623	190211	529883	42610	1687543	1194352	434821	1014838	409124	340815	118227
		8-methoxykynurenate	62955	LC/MS Neg	100020360	2863	218.046	76230	2929-14-8	C05830	HMDB60426	2798756	1503211	1833023	1091314	6214450	2111893	2178756	7589871	7541713	4743096	1.53629e+06	1276131	1870695	3.09986e+06	8526690	10443982	2354528	1753502	4064435	1503459	1246682	4605450	2782194	338450	1557218	1439177	1438172	6124242	9207928	5927338	832758	3.27276e+06	4102604	3057537	4728013	9349535	1366847	5116899
		anthranilate	4970	LC/MS Pos Early	1258	2606	138.055	227	118-92-3	C00108	HMDB01123			416413		581875	429597	251891	470222	530365	356937		710700	587269	422561	1152544	677841	1254769		681324	424871		325895	287881		165777		240123		366155	574854	233610	470973	578292	694322	620606	640556	347107	288663
		C-glycosyltryptophan	48782	LC/MS Neg	100006379	1777	365.135	10981970	180509-18-6			5.80884e+06	4835304	10002640	5005857	26726188	6089508	8890087	13491373	10672402	6.46868e+06	8524690	15745648	11248707	7175760	14004473	23181550	9614256	5117893	15142772	17324758	6.61697e+06	15211616	12869092	2874732	5417511	3849738	9818684	15330387	12267957	11566579	6713296	13669207	19314232	5.82929e+06	15414218	25200472	5212222	10811163
		indole-3-carboxylate	38116	LC/MS Neg	100002185	1710	160.04	69867	771-50-6	C19837	HMDB03320										54870				84520		88030								24876			35805									104669
		indoleacetate	27513	LC/MS Neg	100001034	2200	174.056	802	6505-45-9	C00954	HMDB00197	2241714	5703291	5752994	1137048	33669840	5986023	8.13814e+06	8223333	9774660	6524047	5305139	2167818	10514600	19058602	1515878	7979150	25399532	11662449	2900458	13957416	3395828	25126858	8079546	1178554	13306178	1714057	5985295	25345342	25067794	4107399	8164501	7319564	7588579	9361924	23456844	4989821	8690635	16195235
		indoleacetoylcarnitine*	62279	LC/MS Pos Early	100020479	3114	319.165					381093	892910	4506012	274654	4921396	2998314	5050643	29077680	1757318	7838040	77138	1.84644e+06	686290	688494	2548940	26353158	4308455	281643	5762351	26324910		7890293	11456892		2586094	1384730	2928417	26503034	3.34998e+06	8533823		17726868	1.92762e+06	77859	5803328	10812642	615909	2244430
		indoleacetylglutamine	42087	LC/MS Neg	100001731	2535	302.115	25200879			HMDB13240	5074162	5255868	21963146	8592795	31636748	10449543	10755559	21001292	39242744	10724486	13729901	49504304	21430282	62571	5028322	27298308	13575705	7734543	26311796	18013840	4.04922e+06	13576828	35173684	3519960	3350569	4215503	8422515	20769102	24961760	16171724	9400300	72402728	22970284	253763	5728736	13931522	6962799	14038013
		indolelactate	18349	LC/MS Neg	100000463	2286	204.067	92904	832-97-3	C02043	HMDB00671	11852689	7270316	5631910	2807621	59962556	6976902	5918560	26572740	70202920	13102392	35100260	16177626	12000421	42810644	8076457	12243201	15675492	11812941	17344558	26409480	10426802	14661105	8514430	3477853	15940498	4.18191e+06	3191349	32561548	32737902	15650899	31738394	25164832	10338046	22206544	7.77393e+06	17004428	8942995	18175484
		indolepropionylglycine	54917	LC/MS Neg	100010863	2926	245.093	7677842				8129538	6036692	16040798	2812244	46119608	2737818	18321240	2610110	6.73161e+06	10909204	4286747	15572201	9432728	2.75638e+06	18678244	4465520	4193711	582728	13630695	13160692	7196469	19472406	52942936	2567641	10799176	3653450	20486196	15469545	3700960	25958080	2386185	11191174	12041952	1357385	41513664	4746827	4042342	8543605
		indoxyl glucuronide	52749	LC/MS Neg	100008931	1940	308.078	2733785	35804-66-1		HMDB59804	2876317	680134	5947834	8.21132e+06	7383383	2395215	3833735	3679857	7175687	1230320	2415365	9819557	5286131	1087324	3.82208e+06	3349036	3596907	6089848	3653760	9415629	2894571	2246809	9444903	5173576	855802	1154326	4066870	2679974	4304424	2584668	3267189	6036713	8.34878e+06	1011035	2986404	4358835	1163530	11848669
		kynurenate	1417	LC/MS Pos Early	98	2385	190.05	3845	492-27-3	C01717	HMDB00715	38160816	19939472	77646048	22555676	133043648	24226276	72674368	99669920	84149344	60887604	47536580	23641468	47103732	35469468	105512784	126537656	82456624	30096610	97123856	60618468	26869472	51344252	112781184	10379983	38006384	23415618	41200680	99952976	97890496	80849664	22633698	62773120	74437096	38317396	68224048	112466784	42622824	102389824
		kynurenine	15140	LC/MS Pos Early	100000265	2739	209.092	161166	2922-83-0	C00328	HMDB00684	4783834	1519786	19657274	3812523	19547904	2504882	5256678	11281012	2548982	7473776	4948360	3504426	3562944	5443838	6270800	27772760	6918511	980725	7.33941e+06	5415908	2537837	5163415	49838152	2539307	5082859	1769035	2774806	10575928	3773895	6421350	2252224	6675300	10921457	10920353	7516634	29578906	2.89209e+06	3494018
		N-acetylkynurenine (2)	48757	LC/MS Neg	100006378	2378	249.088					95345	64113	1532546	91397	1995140	52430	141234	298701	121304	98837	420023	264508	116066	241908	295220	778602	915020		260939	611650	85999	135438	5468732	142877	178221		49712	371735	186332	126221	256405	328642	322724	1.03104e+06	239609	734472	304992	185183
		N-acetyltryptophan	33959	LC/MS Neg	100001254	2630	245.093	700653	1218-34-4	C03137	HMDB13713	666690	856073	1.53234e+06	719320	4.079e+06	765708	1138014	2585394	1552505	622764	1092709	2920553	1118460	1190512	1477983	2327774	2540446	1206777	1782002	2679355	884443	2289132	3025827	801272	777012	325724	624999	2657553	1716443	994756	757288	1993724	1563882	1461729	1259472	2264137	1193886	2388397
		N-formylanthranilic acid	43549	LC/MS Neg	100004561	2150	164.035	101399	3342-77-6	C05653	HMDB04089	1405867	1136465	2875829	1284624	3844594	1615908	2525782	3681167	3075733	3.76273e+06	2334626	2195279	4359200	4.15922e+06	5314330	4663199	6980502	1.89485e+06	5141609	5124002	1510247	3133552	4.02452e+06	888569	1714684	1077865	1873727	4134502	5848608	5243508	2138036	5794677	6168177	2895784	6735192	3.85493e+06	2893933	4456369
		picolinate	1512	LC/MS Pos Early	1022	910	124.039	1018	98-98-6	C10164	HMDB02243	1.93013e+06	1370704	2823933	653235	3084735	2991803	2298453	4500660	2948753	4336142	1.95935e+06	2308403	2754257	5582964	2877916	10535862	11039444	3308262	4137581	4557045	2112305	6112222	4172257	517648	1653131	2159324	1396594	6.91646e+06	5708448	4233803	2091751	3345707	2895459	4419302	3.91468e+06	10117950	3990194	6240153
		serotonin	2342	LC/MS Pos Early	504	2550	177.102	5202	153-98-0	C00780	HMDB00259	370653	311412	748607	302312	1018204	430182	428551	440151	903767	486848	541391	1124858	648688	443593	1003284	1470190	426136	411511	1100489	609472	407901	752107	1064439	205328	285517	342946	12584591	523509	1057235	736749	396549	1611647	791470	244339	832090	1523363	232356	780722
		tryptamine	6104	LC/MS Pos Early	1095	3062	161.107	1150	61-54-1	C00398	HMDB00303	1608968	250549	1210412	1314511	845424	2430637	4185582	4551989	4102429	4693111	1129424	4.14626e+06	1289945	906186	7285949	11111723	990503	2.7269e+06	9762448	2459174	395376	1691584	987607	515784	1383346	2589002	147747	2924852	2691046	6479814	513254	5378502	1333990	213680	4380645	10116075	489058	5170177
		tryptophan	54	LC/MS Pos Early	565	2986	205.097	6305	73-22-3	C00078	HMDB00929	35803912	40215984	96355416	26232780	98523968	49702356	50640180	98399952	60126120	68328704	37234692	92230992	29889176	52564652	76247160	195087024	51932604	45466872	77382912	87720648	32789998	132743064	143956400	17332102	35498224	34549856	37672376	113601432	105397800	84420744	23018060	122756152	45604288	34706236	69451384	193330704	24208756	90213832
		tryptophan betaine	37097	LC/MS Pos Early	100001743	2673	247.144	442106	20671-76-5	C09213	HMDB61115	11411285	4515758	24156752	1798020	9373923	14353280	9916283	14897397	6464195	57347720	41632036	3244435	8708674	143090688	3040249	45488632	109467696	8929880	13101966	22795322	8.10286e+06	18740140	41948460	2319138	5238266	11410111	6147086	19905296	17491492	27123856	18220432	4838495	75217016	25748420	9998828	39049088	46587704	22566042
		xanthurenate	15679	LC/MS Neg	100000015	1476	204.03	5699	59-007	C02470	HMDB00881	3032050	1249296	4385311	924143	8218325	2986010	5955294	6110165	9510539	4704457	2000043	2205311	3110644	4301629	8248911	7424855	2568886	2768147	4823150	4978678	1546862	4428572	6795376	415259	2.99991e+06	1616797	2488323	4564799	12268943	6124423	754871	5867325	6246711	3921659	4106935	5877055	1438197	6028422
	Tyrosine Metabolism	1-carboxyethyltyrosine	62564	LC/MS Neg	100020421	1846	252.088					1274751	1272563	2759103	2135879	6807552	679204	840870	3075415	2642005	902593	1624582	5797577	4395833	1401315	2217715	4387689	3633037	2.31564e+06	1498601	4311732	1877642	2548371	6.82032e+06	1016312	1290165	411362	868023	4485588	4349968	1487955	1142236	5020118	4101464	798038	2342534	1699431	2014201	3835791
		3-(4-hydroxyphenyl)lactate (HPLA)	32197	LC/MS Neg	240	1379	181.051	9378	6482-98-0	C03672	HMDB00755	6372424	4407693	1.93117e+06	6.7231e+06	35429488	4887919	7.93042e+06	17842592	96369632	7.61843e+06	532416320	381113216	11618717	20218282	12572639	14718709	18325256	7690053	10313084	19940080	4848378	11776640	4.11032e+06	2029714	12163331	2566613	8103068	21919922	21462820	10060305	407138208	9045553	14125790	13659549	8702396	15601050	6.15165e+06	8938495
		3,4-dihydroxyphenylacetate	18296	LC/MS Neg	100000449	1040	123.045	547	102-32-9	C01161	HMDB01336	1.72586e+06	1502653	2948570	751101	18647022	1214457	1.67013e+06	2615999	3901579	1695810	2905290	3.4264e+06	2282614	3.48901e+06	3.971e+06	4514242	2105234	8999845	4777776	4427586	4156415	4533024	4931873	653816	2307484	1872109	2554582	8706865	12559509	2651065	3035505	3852340	4647493	2223029	3236454	3277866	1571182	3638604
		3,4-dihydroxyphenylacetate sulfate	48736	LC/MS Neg	100006254	800	246.992	193283	38339-04-7			4403773	9631762	8937489	3437739	147414992	2772415	4164679	4689564	4914384	4459970	8226099	11273426	3610558	7.68391e+06	10098218	10597978	5292485	9362124	21376632	14708266	7.57389e+06	17254532	4287365	2101231	3899464	9061222	7926185	19844438	6305159	5084992	10182397	8669203	11573719	9575346	7163779	5142144	4817879	7332156
		3-hydroxyphenylacetate sulfate	52921	LC/MS Neg	100006634	969	230.997					1.59895e+06	2254918	1543097	474427	5362519	1469605	2661604	1175797	1.01387e+06	2282601	1000764	1181836	1.97197e+06	1457180	1524764	559674	1559217	1583186	7351989	4339127	1037872	4914821	1529316	191240	905167	523693	1474735	931990	617279	1329729	308465	2005628	1971006	1799220	1394251	355944	3021856	3.47774e+06
		3-hydroxyphenylacetatoylcarnitine	52933	LC/MS Pos Early	100006618	2808	296.149					4133400	2367742	763287	253406	2848071	2207625	4401600	2819188	979735	4195450	565345		1250739	1187109	3188321	896505	2512592	633540	4280115	19748220	2.84341e+06	7692662	818892	44774	1458672	1621156	4.16636e+06	3091628	1220976	3169358	227826	323376	1646767	358790	4874409	571140	2.57151e+06	8641281
		3-methoxytyramine	38630	LC/MS Pos Early	118	2635	168.102	1669	1477-68-5	C05587	HMDB00022	311060	331476	707622	291127	803740	410323	356696	369441	673905	283618	266654	1094729	547357	363205	431042	877379	758288	323032	657061	557959	819788	676255	563303	179452	217153	329528	406973	837347	1206240	399368	254179	431651	816485	236061	424624	833432	266899	1356335
		3-methoxytyramine sulfate	44618	LC/MS Neg	100004634	1722	246.044					608794	512809	520729	559527	2660060	777045	1089549	1094200	1.7525e+06	992034	1573091	388475	1729852	1129191	1458322	3258186	2499481	785427	2632919	1.60982e+06	502070	1751034	558208	306159	930802	790491	1016621	1182572	1757586	1210014	1023239	1293189	2867709	768048	1325947	3302915	745371	792920
		3-methoxytyrosine	12017	LC/MS Pos Early	1342	2555	212.092	1670	300-48-1		HMDB01434	698980	602447	1399622	841360	3538188	1.67541e+06	1018665	1652505	1462579	1272162	1589248	2040972	1263000	836762	1453234	3.75485e+06	2540509	1262515	2073729	3724288	1.79144e+06	1583442	2228196	1023611	1155173	778511	1092802	3405018	2281387	1967398	1240256	2547732	1807458	722337	1741469	4122983	1496318	4231563
		4-hydroxycinnamate sulfate	48410	LC/MS Neg	100006095	1000	242.997	6070438	376374-66-2			860417	1378823	648118		2032658	837966		136321	2485224	1305095	313967	8276791	3010404	2935059	2.69665e+06	1100900	2570502	994921	2415552	1847063	208218	1438733	585468	107563	1179219	144966	189725	150510	512980	1607272	218584	1904250	836533	1896596	701654	284170	840543	722054
		4-hydroxyphenylacetatoylcarnitine	52932	LC/MS Pos Early	100006619	2730	296.149					8295209	5417618	26121696	8369017	19422664	5966939	5524328	22080790	11853990	13350043	12980833	6.96874e+06	8472857	12039139	13532762	29084364	14512468	3613076	13184077	27129492	6860960	10838984	8268574	1824832	3.33673e+06	4438789	9977701	23385808	7838179	10478341	9304670	19762980	17291836	7.58082e+06	12451028	19649208	8.23477e+06	15422062
		4-hydroxyphenylpyruvate	1669	LC/MS Neg	1141	1690	179.035	979	156-39-8	C01179	HMDB00707	2561851		1681491	3751047	6586366	785472	1173232	4501670	4796469	2247523	5262717	4242905	9916485	5271519	3541140	10839977		1338418	2781373	8308717	2627312	2.03317e+06	2139897	2118586	1.02563e+06	224910	846639	7.84394e+06	6934298	2362707	3484904	5763576	10044181	4251098	2417736	13605706		2435735
		4-methoxyphenol sulfate	48457	LC/MS Neg	100006262	2412	203.002		3233-60-1				7424845			2748333	1212431	1.93626e+06		4617525	3111226				7106519	5.63855e+06				3.44304e+06	4.18196e+06		3.32375e+06	4305273				1264704			40188024	3122921	32516190	26967628	2.09523e+06	34254988	19908404	14331887	12743976
		5-hydroxymethyl-2-furoic acid	42040	LC/MS Neg	100003954	962	141.019	80642	6338-41-6	C20448	HMDB02432	961664	6000719	3415064	907891	20044068	2865474	1145397	1591992	1446656	689238	11309880	26754044	1466653	436324	1524006	1492321	7230403	2424392	7667502	8227854	5924021	5286404	2850742	1712631	2204103	1575245	4023473	7212908	3234673	3569992	4922035	20402624	2392321	598550	3101636	992235	1516671	102969736
		catechol glucuronide	53243	LC/MS Neg	100009326	1742	285.062	75124209				1293772	899674	1657676	983996	4876305	1568048	637665	1559668	2807698	1337441	3700321	1907932	2.00864e+06	1260917	1352515	1.93766e+06	10969287	5691090	801867	7178718	25194844	4280540	2207566	1770632	1079858	1935713	1059147	29749792	34113688	3986104	1007176	1802122	2030860	874088	1437914	1287010	6362291	45417548
		dopamine 3-O-sulfate	48407	LC/MS Neg	100006361	1556.2	232.029	122136		C13690	HMDB06275	2982657	2218548	6563585	2568487	11538088	3203721	4.05996e+06	3.47157e+06	10351920	6012674	5318389	9191516	14619819	6.79522e+06	20491572	14807846	13903947	3644450	25715700	6046848	1407036	9066484	6206087	877270	11229220	3329848	6805495	3.9601e+06	4722976	5823946	3246853	6.36856e+06	20892896	4843343	8579335	10688165	3.56373e+06	1771718
		dopamine 4-sulfate	48406	LC/MS Neg	100006360	1511	232.029	123932		C13691	HMDB04148	2329141	1794582	3357179	2667622	3709784	7286706	2789024	12736880	5603515	7648106	2858548	3720934	14357190	4482981	11281065	9036494	9200519	5039997	11076497	3643516	1538628	7865321	3132919	935085	11084928	3060923	4617344	1625902	2533993	3927869	1586583	2777042	10014640	4066391	3870623	7284998	3254797	486865
		gentisate	18280	LC/MS Neg	100000447	1459.8	153.019	3469	490-79-9	C00628	HMDB00152	9826289	5532713	10984303	1120269	41573120	6.4206e+06	4790149	11945768	26340618	2602922	7408811	27325842	10646304	17886252	6945212	8935860	24364306	16735990	20455948	24667204	8273457	9334960	12619402	2593039	8878175	13006964	7252787	29131356	11522272	7.22171e+06	5082484	20286464	82819384	6991117	16230931	6276640	13203274	26442686
		homovanillate (HVA)	1101	LC/MS Neg	117	1649	181.051	1738	306-08-1	C05582	HMDB00118	3160429	4969342	10294912	2.94195e+06	46991580	4066646	5276402	8141941	9640633	4806382	10323271	11792782	7658875	6.6466e+06	8483019	16333205	9109248	20931314	14827030	15881139	5.91553e+06	15118156	9683584	1631115	5305724	5195875	6587681	21396294	25875916	7758673	14814376	16248347	13687931	4247167	12978372	13493137	3.87622e+06	10858765
		homovanillate sulfate	38349	LC/MS Neg	100002250	1047	261.007	29981063	38339-06-9		HMDB11719	3.95691e+06	5675354	9325628	2280183	34756360	2334273	2743832	5875652	3.9092e+06	3806368		8945106	4562677	7.40459e+06	7.37789e+06	9317940	4223713	9018743	11581842	13638460	3786065	11974809	5958020	940740	2637106	4.12769e+06	5613576	9271713	5408728	7230210	7.00304e+06	11226406	7.83723e+06		9453314			2029012
		m-tyramine	39581	LC/MS Pos Early	100002797	2701	138.091	11492	588-05-6		HMDB04989	892592	710377	1334788	528985	2478660	1660875	867482	1296851	1229250	1405168	684677	2.02377e+06	1146399	683898	2153485	3623077	2074768	628205	2457058	1804830	3731936	2434150	1757078	357353	720673	1128039	755283	5729741	6048790	1940888	370601	1531484	1539005	577332	1515442	3319090	1148741	5800142
		m-tyramine sulfate	48417	LC/MS Neg	100006104	1723	216.034		175727-14-7			471672	264431	62244	475375	1031730	559131	679889	605821	1208843	3913169	454848		1858653	1655219	2953636	1619282	1680004	393563	5748526	1238682	259954	769120		51970	1050870	878406	1212782	965076	555431	963955	194748	344125	2261626	314349	2290974	1178206	2119870	319969
		N-acetyltyrosine	32390	LC/MS Neg	100001104	1680	222.077	68310	537-55-3		HMDB00866	1185321	1587569	4301659	2051542	12623085	2888406	2444248	4387143	5922176	2084773	4972664	12397918	2431344	3503230	6379946	9223924	9453448	2559533	5632920	6402603	1620273	4094936	11141916	1404955	3183643	1285301	2024900	5660993	4.96411e+06	2906918	3764724	10790535	3411589	4637571	5763459	8498421	4326103	5369011
		N-formylphenylalanine	48433	LC/MS Neg	100006056	2360	192.067	759256	13200-85-6			207148	46419												126258		365133	366178		241772		302152			75269				621923	387440							102530
		o-Tyrosine	43392	LC/MS Pos Early	100004290	2772	182.081	91482	2370-61-8		HMDB06050	253412	243640	142933		438725	291304	283391	366032	261847	523612	342264	403637	454485	321322	433903	750864	756539	508493	465534	556516	314565	1376447	473923		317546	218376	206886	1995730	437836	409135	301967	396468	566396	136105	405185	531177	438559	1267231
		p-cresol glucuronide*	48841	LC/MS Neg	100006191	2420	283.082	154035	17680-99-8		HMDB11686	63434768	19500864	187993840	68735456	128279168	19483296	67859880	11878046	101839944	34287064	24846228	236666208	195804304	29034958	25922480	8896486	462459264	87896504	26063828	236284704	59480620	73925232	321370752	96796712	37165564	26141930	97054608	5483311	57710956	22188308	6357728	121441416	227220848	23518620	65906712	41435160	138532000	287466016
		phenol glucuronide	52747	LC/MS Neg	100006679	1800	269.067	87235	17685-05-1		HMDB60014	4.00085e+06	1453762			6619099	2845084	4728557	34819904	5974627	1693183	2834826		15092476	1599916	15688084	11342676	7.35754e+06	22158892	1.79723e+06	8155874	7578009	1.94207e+06			1168161	1119212	1307331	15467136	10368900	6530864	7.95042e+06		49321168	973974	7.66679e+06	34474120	5712801	25644760
		phenol sulfate	32553	LC/MS Neg	100001510	2156	172.991	74426	937-34-8	C02180	HMDB60015	340861856	150515344	446509504	42915392	1330372096	247030896	334868352	2366121472	314508992	302103168	359969024	330205888	1299896320	251845008	1090717696	1225651456	763433856	904099776	2398184704	753572224	463397760	234498528	788157376	74577208	211648720	100142688	168440640	1360843904	376349920	1292708224	538259392	278502144	2536521216	184150528	968096832	2011563520	547702208	748959680
		tyramine	1603	LC/MS Pos Early	1133	2540	138.091	5610	60-19-5	C00483	HMDB00306	1.77813e+06	2378209	2768123	4357304	5702634	3584687	4419311	5052054	5760135	4538489	4455794	2036506	3601929	3391192	7393087	11375846	3708017	4920281	8043776	4438191	777516	6094531	5397580	2019750	3402761	3472282	3527756	4114978	2451147	6178552	3299148	3753612	3853654	1710185	6972991	10463133	2501824	7597127
		tyramine O-sulfate	48408	LC/MS Neg	100006092	1565	216.034	153005	30223-92-8		HMDB06409	1015231	1001542	2935323	2281121	4473696	676597	1531527	15570658	4366281	14311565	2727144	9488649	1838196	3265979	6.82192e+06	4773410	3.39573e+06	10253676	3800309	5230683	776170	1677803	4343750	259766	3253232	810653	2318892	8549340	2941415	1282875	2.08512e+06	7586370	3649902	3181357	2971121	2622239	2685901	683306
		tyrosine	1299	LC/MS Pos Early	815	2430	182.081	6057	60-18-4	C00082	HMDB00158	12312343	16113130	47507920	12674893	35193372	25957948	26308876	54993052	27962874	26721646	19933596	30466910	11748798	18620882	38469328	113172832	36828512	17974744	38041936	31558326	13139337	59163868	111375824	5953831	16328554	16506655	19050862	57108448	43171160	32502082	11715723	38771176	18232740	12750069	41768908	115563920	15486656	47297808
		vanillactate	54910	LC/MS Neg	100006129	1625	211.061	160637	2475-56-1		HMDB00913	1577398	1173705	1.5904e+06	1088934	8568339	511479	1496514	2345727	3968371	1339359	13600790	3535338	3395418	2233217	1869427	4624495	2.45616e+06	2736138	2305416	4517262	2247990	5041340	1737579	1209669	1293318	424042	1705316	4320528	3667208	3984034	10254118	5056633	5387992	1482591	2094671	3459066	1604796	3737695
		vanillic alcohol sulfate	48733	LC/MS Neg	100006125	1808	233.012		754920-02-0			1975412	30349508		10308879	69127632	7557253	3826345	2428550	2020497	2783149	4778604	23953876	1798410	4.02212e+06	6267286	4414432	31509914	2219796	3532216	20588104	8647279	59568768	10760063		6883123	454859	4094943	12509319	669128	13890207	1101784	9070233	7.50498e+06	3234016	2678445	1096671	6.4305e+06	16490843
		vanillylmandelate (VMA)	1567	LC/MS Neg	1111	941	197.046	1245	55-10-7	C05584	HMDB00291	20091410	23088048	57124600	24574708	92542664	25533224	42177648	60965612	51979916	34729324	46207580	46354068	46674624	33179676	65644164	91171280	35028584	33637420	65068920	47827044	30788832	59314840	70061232	19409684	29186872	16442853	44029136	63369784	100250336	54799016	32049816	52616996	87698336	26936784	65090032	89776536	23329176	58173468
	Urea cycle; Arginine and Proline Metabolism	2-oxoarginine*	55072	LC/MS Neg	100002784	963	172.073	558	3715-10-04	C03771	HMDB04225	2366819	348143	3014469	1122156	5013625	1883497	3080895	4054958	4719186	2745904	1292113	5081011	3.48034e+06	1176287	6.01282e+06	5883862	662929	1.48794e+06	3.84242e+06	2816586	1680751	3.16415e+06	2847295	193752	1429584	684057	1.45211e+06	5512898	7682813	3.20291e+06	981851	6.20606e+06	8332760	2809048	1.95433e+06	3922794	475098	2807450
		3-amino-2-piperidone	62853	LC/MS Pos Early	100020361	2065	115.087	5200225	1892-22-4		HMDB00323	15655579	11218568	24779528	16303309	26070820	8039502	23723712	13597183	25547538	14196696	20092594	13382610	18509262	18131970	41675256	37089380	24709384	16256859	23444376	19874982	12733586	26473866	17896064	7993270	5959034	10634435	16531110	37854428	15798242	17786214	16671437	16393122	38042092	15651387	27995076	36983476	16669360	33917352
		argininate*	57461	LC/MS Pos Early	100002769	2150	176.103	160437	157-07-3		HMDB03148	22959648	10269160	25423820	5357452	24391852	16246877	18116692	53695240	24618618	33202004	9940376	22904392	28836970	27907438	49102920	57304784	51467200	22634976	38754096	40352540	19056412	39312416	17415334	1592947	15499968	16319642	15183237	36723236	52846296	48738616	5463235	30563136	40202240	54284120	22881572	56193384	23005832	29659700
		arginine	1638	LC/MS Pos Early	231	2825	175.119	232	1119-34-2	C00062	HMDB00517	24910572	11795279	8512970	8.29483e+06	29115702	22614504	14848696	32662012	67757952	27819392	32773034	33759060	12343176	17206796	35457924	50830692	37906056	16215816	70093144	35639800	13722138	20697460	12672863	4923305	16488254	18103114	24846460	26064116	30305578	34605896	25740460	33940592	10404248	14626026	24104944	59098696	17624746	32266718
		argininosuccinate	15497	LC/MS Pos Early	232	2745	291.13	16950	156637-58-0	C03406	HMDB00052	1453420	2177235	2457086	2225694	3695111	2890218	7135084	2270681	2918567	5006693	3387552	3997582	4936612	2635161	6851681	5361989	3064607	5116995	4602106	5204374	1610924	3607867	1.84703e+06	1.83586e+06	3778215	2.01548e+06	2.0156e+06	2853746	3452966	9555743	2487809	3795035	3647903	3094905	4656659	4969549	2405648	4004721
		citrulline	2132	LC/MS Pos Early	391	1520	176.103	9750	372-75-8	C00327	HMDB00904	4085723	3308027	3.42199e+06	5168919	7986691	10466252	7070654	10133180	7.12995e+06	16181809	4139608	4415183	670496	5443879	8499659	16765339	4399564	5518884	8290392	4.10797e+06	4003174	8406982	5046140	2425569	2461171	8682224	5424065	10269343	6882552	8343039	4448710	3420617	1.73402e+06	4704898	9296613	24946404	2886586	5525397
		dimethylarginine	15743	LC/MS Polar	100000040	4590	201.136	123831	65005-57-4	C03626	HMDB01539	13332279	9774530	28079996	6284664	38746860	11672878	11639980	21506706	22936904	14976231	16663031	34614988	22587400	16955640	27581992	33384178	17245532	10238276	35255256	30223404	15755251	28589090	27491152	3738838	8720457	9406118	12742940	26015836	22959404	23589996	10134286	27455174	28181298	9588527	23353214	37012436	9676367	21572330
		dimethylguanidino valeric acid (DMGV)*	62783	LC/MS Pos Early	100020866	1891	202.119					22133420	1467429	90510384	29482314	50631140	21105712	24451716	43034152	24813184	40878492	33658608	18794300	66009816	10220116	87287816	85692624		21850726	29054574	44560376	29059080	6720139	15210609	8601952	6.27306e+06	12221419	20395870	60850444	20061072	30999744	21526166	24194872	71358440	8.20994e+06	33473016	47306656		21244410
		homoarginine	22137	LC/MS Pos Early	100000961	2882	189.135	9085	156-86-5	C01924	HMDB00670	2.93277e+06	2311798	2268576	409785	158935	1924565	2054810	5600313	883458	4442264	217187	388002	665872	621669	1405052	18011324	1051672	348782	3504866	1717534	918908	5032880	13548971		180010	1506806	445638	4627441	1.96663e+06	3125102	85005	558526	2433320	998722	1169772	26220766	294543	1394951
		homocitrulline	22138	LC/MS Pos Early	100000963	1908	190.119	65072	1190-49-4	C02427	HMDB00679	27092398	9515778	15712137	5630609	25473860	6113364	8486576	13902768	13582306	13909311	11929485	9832764	13017580	16415501	16197418	28886294	12090602	14570989	18928016	28819102	10228555	32226080	17645830	1356602	11416611	3025855	13871934	19137916	18330396	23003716	4335837	9163196	29476268	6827535	14704430	26035416	7516247	9555006
		methylurea	34378	LC/MS Pos Early	100001401	807	75.0553	11719	598-50-5	C16363		1390361	813380	611851	891584	1174852	900727	796611	2095706	946073	805157	1239485	678278	751720	1779331	2331731	983871	6606053	930587	842644	1880337	1625438	2067310	681450	653060	296616	591023	983716	2606468	990048	1508075	982814	632540	824566	795510	1381646	1514753	4968560	1205659
		N,N,N-trimethyl-alanylproline betaine (TMAP)	62947	LC/MS Pos Early	100020217	2470	229.155					604273664	542908864	1076210688	440978208	1524496128	639532224	658402432	1224940544	891641088	846131520	559882048	367626208	936886400	964069440	1185202944	1642226816	943385216	655998336	1360575104	1284161408	616392576	1100126336	1138884096	271978816	437720384	595372480	695599360	1215141248	990878784	1172462208	454851712	569925824	1325542912	535637536	1132363264	1820878336	578072768	899650880
		N2,N5-diacetylornithine	43591	LC/MS Neg	100004575	1367	215.104	65977	39825-23-5			19574452	13261652	4700065	6531239	50967684	17515556	23300464	43418416	60110888	35612328	19116784		38587892	39171964	35292652	63899004	43119308	30900132	29394674	57646720	18411684	43634852	14152286	3877947	16768244	16901086	15760090	52199560	47105232	53993160	33651248	29983712	137478464	49909720	50848572	73468408	39499384	27976706
		N-acetylarginine	33953	LC/MS Pos Early	100001266	2245	217.13	67427	155-84-0	C02562	HMDB04620	54163132	61877044	112014672	56459856	78653584	91127344	90563248	93216928	141970240	95843776	63116812	19915208	84668456	81544776	160864112	155643184	69416944	67496720	93607528	109422144	58279892	79817648	130868640	31757500	50358968	92271944	54682836	97341608	144232960	108802560	57600092	42984500	69208560	68438832	90829128	147107424	51053960	96316720
		N-acetylcitrulline	48434	LC/MS Neg	100001577	940	216.099	656979	33965-42-3	C15532	HMDB00856	4465805	3434505	14415861	12103122	16489974	13092861	18268912	11156184	20923154	13425722	15544585	37073076	9844227	6727908	35788092	38341896	7514139	6789857	21992102	15664029	4910276	11766785	15589546	4840378	7.49396e+06	8356599	7193359	12754377	19445984	20405608	16256394	38741524	12010654	6109752	15246515	29162980	4676956	11617003
		N-acetylhomocitrulline	62707	LC/MS Neg	100020513	1314	230.115					5120603	2946149	7.78491e+06	3.73962e+06	13951605	2997025	2591068	4929186	33943976	3777525	14160139	17317130	6401909	5127752	10720015	14291624	3477032	6296017	12100877	28914052	3459502	9058487	8124699	1.93756e+06	5432964	2055919	5007919	5344649	27940720	12229155	6952277	28643748	9225048	3211101	8564807	9141384	4262566	2689551
		N-acetylproline	34387	LC/MS Pos Early	100001334	1695	158.081	322640	1074-79-9			6.37741e+06	2605615	8688755	1.73983e+06	12577192	11662133	2298553	3.23462e+06	47040368	3288775	3806774	19118504	9298210	8914869	4798885	17294372	10729735	6698625	8569961	7.42099e+06	4688128	6077258	2965485		7.07657e+06	6301706	3492184	11640169	10014339	9118001	5385081	12935701	6.38574e+06	2812080	2187856	4936760	3471165	2035382
		N-delta-acetylornithine	43249	LC/MS Polar	100004523	2719.9	173.093	9920500				1840232	1192666	1197425	389552	2389108	1551014	1936748	4.0518e+06	764115	2286775	296877	766855	1982200	2584434	2.0223e+06	3649204	2430620	1274594	2555623	407428	879831	4064958	2334471	194755	2756540	1152382	1218164	5746939	1117383	3010275	330200	1389232	10489925	2178375	2281700	4077622	1.99213e+06	2140636
		N-methylhydroxyproline	62068	LC/MS Pos Early	100020215	1145	146.081	9860390				65254160	19240456	5678862	9322563	23326864	3905418	8.38289e+06	22545032	49987928	5436800	2902384	41154808	7.47641e+06	78359968	2650918	5122957	30129638	3246671	4816826	11088889	63052812	11662941	3277832	815923	2017968	2198207	4077674	9254771	33545512	1308770	1060972	52490548	4379118	14961296	2855073	3402717	9867556	4676550
		N-methylproline	37431	LC/MS Pos Early	100001956	1335	130.086	557	475-11-6			19948612	50849116	16335632	4058272	21980660	19745876	11259438	13786366	46092312	14438955	12358994	23670068	35948776	100591024	10245526	12329033	80928664	2249088	3748286	46916292	10806775	29166652	16250816	2196604	6361130	10319371	5307902	22088900	52157872	5659158	3856482	41696296	61622028	4387129	12479109	18941872	24433408	9008694
		ornithine	1493	LC/MS Pos Early	444	2800	133.097	6262	3184-13-2	C00077	HMDB03374	8787222	4224856	13017428	5812248	10798878	8635981	11140792	11840426	12717863	13479719	8452544	7243275	5475513	8907947	18361060	17665424	11112777	4461739	17990424	13957040	6194714	8208103	19699866	2.67463e+06	4917636	5550489	7008723	10199581	6703857	10170075	4793721	8977514	3147263	7293447	9893365	19226972	5460640	11279845
		proline	1898	LC/MS Pos Early	480	1603	116.071	145742	147-85-3	C00148	HMDB00162	11136153	9802810	21422572	14570934	35978256	12784297	9789176	20173858	37291500	8212432	22173612	25231624	29296600	11847959	17643290	39256984	14128849	14743764	21007668	32328730	14539620	27807564	31753986	6739937	11008289	10130594	13511731	22704256	26514708	16083850	16749255	23576226	34585004	5895220	14788365	33577424	9254284	14292993
		prolylhydroxyproline	35127	LC/MS Pos Early	100001167	2128	229.118	11673055	18684-24-7		HMDB06695	109760904	59649452	160857408	129749168	84120240	81201616	158221040	64327900	163437776	143538032	221699856	87167032	149415184	77152616	180109136	158934656	74407520	76584816	91107208	175002512	67983648	126288720	122822872	54896232	101923288	84105264	64341872	146841056	100980104	181317440	166994032	72967240	164454176	66778840	196089200	128785128	62983632	128368080
		symmetric dimethylarginine (SDMA)	36772	LC/MS Polar	100001410	4649.9	201.136	169148	102783-24-4	C03626	HMDB03334	5172627	5917874	10181506	3950506	22231366	6190171	5555984	10082036	9308024	5.75898e+06	7798867	18058370	9064892	8835138	11506666	18484608	8653033	5046461	15766603	14270522	7002349	16236288	14051918	2656365	4083002	3.88891e+06	6699575	12256016	11844121	11114278	5307006	16950524	15092330	4990970	10121988	22090098	4738105	12212640
		urea	1670	LC/MS Pos Early	533	700	121.072	1176	57-13-6	C00086	HMDB00294	6882160128	5641383936	8506558976	4980290560	10310187008	7074537472	7515597824	12712359936	8878013440	8115488256	5536866304	9711905792	9360103424	8283506688	14942883840	18273589248	9564966912	5688405504	13672289280	11756225536	5640354816	10812021760	9607501824	2204153600	6375144960	4731320320	7901982208	11223189504	13582014464	10288025600	3665656064	10184751104	11976245248	6391820288	10809774080	14763805696	4781050368	8386305024
Lipid	Androgenic Steroids	11beta-hydroxyandrosterone glucuronide	63251	LC/MS Neg	100020541	4209	481.244					2629652	9145643	3775659	3168706	13521854	2490135	4129645	19370394	4355614	6648674	5724791	5708361	6429486	7405778	9453194	10990175	8.18498e+06	3663756	10538252	26761684	4621082	19802384	11428286	1715866	2369706	2775955	3768959	17075498	9340301	14170571	4582521	9046011	9089191	6935152	23906360	9441686	5151323	15098913
		11beta-hydroxyandrosterone sulfate (1)	62787	LC/MS Neg	100020855	4290	385.169						226787			282545		270791	260623	123676	573011		190926	158102		115992		432279		70206	373958	88146	180471	776977	143806	39860		372030	214957		832484		157304	196904		191471		259082	128517
		11beta-hydroxyandrosterone sulfate (2)	62788	LC/MS Neg	100020856	4425	385.169					220568	1551810	83435	27334	449954		105581	682266	118187	263046	93450		419382	475367	736890	591683	605146	340669	572417	716423	457215	2321275	832773			34823	117206	610296	216639	665147	97280	224768	670506	414638	1211450	732133	388192	1425772
		11-ketoetiocholanolone glucuronide	47135	LC/MS Neg	100005402	4280	479.229		17181-16-7			2616948	1955890	2691448	568991	17323740	357787	2339002	5.91772e+06	1618606	3.22363e+06	1028374	990042	5780820	1174340	1482707	1.45287e+06	5826214	2349127	6414551	10415988	2974632	3560638	5927899	1260069	3972162	390726	2530333	4532161	1873238	11978751	811015	1223200	13755253	861167	3.06414e+06	1334891	3264493	10001022
		11-ketoetiocholanolone sulfate	38167	LC/MS Neg	100002125	4420	383.153						245844	28861							28011			102894	28367	85678	33791	205686		107660	333275	75194	435635	239293					94655		160133			159866		163921	81700	119552	300052
		16a-hydroxy DHEA 3-sulfate	38168	LC/MS Neg	100002126	4240	383.153					1700402	4993199	1.8364e+06	61204	2271687	2497767	542695	8448601	174049	2305502	527388	566768	256434	1179516	3281144	7369500	794194	21480	1644614	68435720	3073643	5870750	3547129	162462	2149121	2777753	382910	8253313	359523	8560258	238212	249720	786526	338405	3622976	5951504	263042	343988
		5alpha-androstan-3beta,17alpha-diol disulfate	37187	LC/MS Neg	100002021	4215	225.07									58060					694444				45972	109492	157192	92857			786973								96180		1329492			114324		101565	114324
		5alpha-androstan-3beta,17beta-diol disulfate	37190	LC/MS Neg	100001987	3880	225.07	242332	571-20-0	C12525	HMDB00493	45498	514989	198644		223235	36449		383617	122705	514491		445457		208936	299226	557356	178185		34850	190054	87199	969009	302377		62503	64242		453684	253520	890266		391444	105637		367570	403355		115294
		andro steroid monosulfate C19H28O6S (1)*	32827	LC/MS Neg	100002152	3871	383.153			C04555	HMDB02759	1062811	3574867	523386	82633	2152756	2.02484e+06	361906	3201640	676737	539411	1110907	440405	277828	651407	1194259	1971409	257109	220335	587895	10931863	1397985	5023309	844954	44968	745806	1007284	319270	3113100	843354	2412205	692345	201122	402068	182901	1069042	2101875	99689	682984
		androstenediol (3alpha, 17alpha) monosulfate (2)	37207	LC/MS Neg	100002026	4712	369.174												120358												449903			190404					116574
		androstenediol (3beta,17beta) disulfate (1)	37202	LC/MS Neg	100001992	3740	224.062	87120982		C04295	HMDB03818	3020086	7430361	1413449	107863	3521716	975683	40479	6179165	3449122	6743245	340579	4462185	811684	1954936	1655720	6572814	751148	546046	1666564	9004201	4379289	14493899	1789303	96099	1585355	963320	75439	6171515	5885867	12147854	291904	2777361	2003833	481137	2063495	5745604	312376	1358875
		androstenediol (3beta,17beta) disulfate (2)	37203	LC/MS Neg	100001994	4065	224.062	87120982		C04295	HMDB03818	2542978	5091044	3517798		6096245	2702611	452352	11501342	3116449	9360087	1295867	2834455	1856861	3600950	7291838	10722787	1751499	592484	3859604	22986606	3321970	9023510	6137282	25898	2202916	2242624	491303	12014887	4795974	18190820	820670	1916880	4.13325e+06	1325281	7.92403e+06	9502099	867133	1581026
		androstenediol (3beta,17beta) monosulfate (1)	37211	LC/MS Neg	100002028	4535	369.174	13847309	521-17-5		HMDB03818	425177	475558	694738	27188	366455			2789794	41926	1983446		458240		98855	380141	679233	57935		239094	4965510	654446	290441	1135646	150738	273846	47319		3281452	189356	3089471		164060	35094		706765	539591		31370
		androsterone glucuronide	61846	LC/MS Neg	100002761	4953	465.249	114833	1852-43-3	C11135	HMDB02829	7300663	7.22316e+06	23384644	2549317	37444596	11583012	2571201	47837720	12253848	21372812	5282355	41321804	5049688	11855994	38731096	39613744	12977182	3.76505e+06	17333074	50779384	11186820	14706479	38191252	1401679	7.52983e+06	8749515	3624121	49351100	24473516	41311216	4715854	36049360	8562262	7217327	45931568	33365178	7066215	9718505
		androsterone sulfate	31591	LC/MS Neg	100001073	5022	369.174	159663	2479-86-9		HMDB02759	2.86359e+06	5.43681e+06	3.96439e+06	442020	12424670	343103	134078	7527353	849440	9097277	35384	9308195	2656454	2584831	14507742	12187975	7053555	1093695	4849712	4081069	4167155	8148439	8697885	414588	6262242	488492	304185	8853170	1538012	11908835		7208454	6026889	685833	17821200	11957745	3651997	2621378
		dehydroandrosterone glucuronide	63929	LC/MS Neg	100021354	4755	463.234					1455961	458294	1308996	195272	4321784	666557	128123	2022059	1382830	1309419	383339	5186729	319926	1065502	2334576	3200794	571108	234651	1679608	1508100	2197874	1064043	1940158	127726	709382	724924	182037	2285974	1734860	2482686	362842	3961724	773710	682000	2662716	2434450	367002	694130
		dehydroepiandrosterone glucuronide	47109	LC/MS Neg	100005405	4510	463.234					167800		76015	23641	365042			293140	192794	162728		316233	60561	113914	128690	163993			171996	311466	333633	139128	188519		92382	22815		287139	283418	298044		242352	46867	57473	203378	229963	33188	126987
		dehydroepiandrosterone sulfate (DHEA-S)	32425	LC/MS Neg	100000792	4745	367.159	12594	651-48-9	C04555	HMDB01032	1147466	5091701	3460327	93043	1815440	256576	51864	12944078	382822	12952527	38600	1720523	189417	509442	3.43186e+06	4684254	587652	73663	1218891	38699648	2091826	3.07099e+06	9183187	430133	1719574	388699	65619	12146572	970437	17800664	34569	803105	943854	112522	6602330	3841554	182629	445591
		epiandrosterone glucuronide	47111	LC/MS Neg	100005400	4642	465.249	10298641	4271-00-5			270058	285260	664749		1223346	372404	60754	1443180	298415	792238	298559	3804112	191827	556532	1127593	2091575	427599	76466	595425	1211274	981820	622269	1400633		187443	468836	83771	1392112	392049	1441693	298220	2195523	265090	445205	1715988	1753641	256266	494702
		epiandrosterone sulfate	33973	LC/MS Neg	100001287	4855	369.174	9929317	22229-22-7			532114	969865	1268529	58339	1499636	79110		2753500	197080	3377270		1682612	214273	619848	2559113	2046776	1005102	61468	455300	2148809	536090	1.00802e+06	3011623	92777	1016716	103393		3249618	389024	4852832		1048972	717253		3635642	1738733	311054	307414
		etiocholanolone glucuronide	47112	LC/MS Neg	100005403	4915	465.249	270605	3602-09-03		HMDB04484	9855716	5376169	8947077	1175545	53030920	3818340	900225	25122144	9476399	17125238	1462946	15441388	5783182	6580034	12467828	20768038	9858818	5118709	13304914	33831632	11468709	11712011	17596208	671358	9723862	5166656	1419694	27853436	13906248	31152102	1347110	15549136	12490269	5416073	16080983	19261884	5.83413e+06	15545342
	Carnitine Metabolism	carnitine	15500	LC/MS Pos Early	100000007	1978	162.113	10917	461-05-2	C00318	HMDB00062	336200960	96999720	224064432	53015780	463619872	219551808	337033504	670949952	105478800	361921504	42132084	50504864	84322080	209309744	284307392	405660608	293130048	59610272	235020704	818674368	197769440	362187648	327293376	16506081	605283776	244266144	267134304	955373248	210132432	312076256	31861542	179759728	134078056	101524248	948922432	335528832	120054520	177850832
		deoxycarnitine	36747	LC/MS Pos Early	100001662	2052	146.118	134	6249-56-5	C01181	HMDB01161	1684090	1256346	1359615	973121	5035593	2601353	4243014	6263950	1644704	2655942	734931	570708	1043310	4218864	4508894	2942617	2711866	827257	2174338	10157703	871673	2769294	2026789	549652	12875570	2606444	2225747	6916587	1721074	3048858	539699	1938587	1466510	1493270	12187879	2587420	1156548	1111241
	Ceramides	N-palmitoyl-sphingosine (d18:1/16:0)	44877	LC/MS Pos Late	1518	2893	538.519	5283564	24696-26-2		HMDB04949					70856		91387	275542	24562									35157		269414	100249	85674					80855	120872	252903	83219			149224
	Corticosteroids	11-dehydrocorticosterone sulfate	63074	LC/MS Neg	100020563	4296	423.148									99912			253800	254015	277862		197528	114126	203633	202993	321979			255967	443653	378498	85390				123275		497528	234345	399985	66440	304641	167328		119212	402385
	Corticosteroids	3alpha,21-dihydroxy-5beta-pregnane-11,20-dione 21-glucuronide	47401	LC/MS Neg	100005417	4732	523.255					400023	304523	494034	76876	737222	116768	283748	2156685	563526	393108	274359	390543	756958	754938	674921	2109596	394014	402581	1243779	1168039	1254745	772975	2072433	26881	133007	298408	429591	2826372	950327	1169351	311165	998837	2.08049e+06	162056	1889893	1574743	416487	1820091
	Corticosteroids	cortisol	1712	LC/MS Neg	356	4710	361.202	5754	50-23-7	C00735	HMDB00063					103795	58023	52144	374074	146214	280863	98296	35651	60652	156916		454810	106366	128108	105251	51652	234216	122359	102682		25962	153655	27102	420295	245782	113731	214277	338095	102682	38474	642481	153693	35323	635532
	Corticosteroids	cortisol 21-glucuronide	47400	LC/MS Neg	100005434	4246.5	537.234					38809	77478	78605	23122	431303	49396		438406	302519	101052	82832	282824	77891	210994	84840	471166	148244	38651	243568	228108	391955	169455	702781			39842		478373	742764	229339	117386	757897	184117	82260	458684	248500	70727	441931
	Corticosteroids	cortisol 21-sulfate	63913	LC/MS Neg	100021048	4330	441.159	102172	152957-32-9		HMDB62779	273296	454846			1473959	215158		1100549	1230370	671080	301837	543944	954018	611020	287994	1626523	504755	418526	903087	1.93903e+06	1303838	1352907	584903		101903	490619		1118740	1546480	1475510	382657	1807720	1.89241e+06	391946	881127	1241383	246669	1461688
	Corticosteroids	cortisone	1769	LC/MS Neg	273	4575	359.186	222786	53-06-5	C00762	HMDB02802	245106	527838	299290	197070	589865	315520	302444	1001685	789826	601267	516787	345382	597800	1457331	421920	1307478	411147	476293	572217	752270	1428484	938095	861317	83186	242603	766889	270749	1032516	1118681	525964	611453	1040998	599511	652838	1878610	733836	348347	1749042
	Corticosteroids	cortisone 21-sulfate	37540	LC/MS Neg	100001995	4065	439.143	193322	912-25-4	C00762	HMDB02802					41657			125922	107680	137977			179717	151527	29583	210083			55113	136841	50831	85673	130024			43685		78598	133955	382046			439467	36070	35846	90681		96219
	Corticosteroids	cortolone glucuronide (1)	57699	LC/MS Neg	100015971	4600	541.265					2258644	6507295	6070400	2976948	14696737	2564465	2647995	9578308	4598209	1.78539e+06	2804975	7062356	4961451	4773636	5.62852e+06	2470141	5556278	2126280	8824336	7541189	4072968	12733629	17333612	1701240	2969462	1835403	3151785	9942393	11663799	5076900	2688896	7386386	12731904	2367236	10843175	2563268	3860755	10291033
[truncated: 154 more rows]
[truncated: 22 more columns]

## Sheet: Stool
Chemical Class	Metabolic Pathway	Biochemical	COMP_ID	PLATFORM	CHEMICAL_ID	RI	MASS	PUBCHEM	CAS	KEGG	Group HMDB	week 0 control stool	week 0 control stool	week 0 control stool	week 0 control stool	week 0 control stool	week 0 control stool	week 0 control stool	week 0 control stool	week 0 intervention stool	week 0 intervention stool	week 0 intervention stool	week 0 intervention stool	week 0 intervention stool	week 0 intervention stool	week 0 intervention stool	week 0 intervention stool	week 0 intervention stool	week 0 intervention stool	week 12 control stool	week 12 control stool	week 12 control stool	week 12 control stool	week 12 control stool	week 12 control stool	week 12 control stool	week 12 control stool	week 12 control stool	week 12 intervention stool	week 12 intervention stool	week 12 intervention stool	week 12 intervention stool	week 12 intervention stool	week 12 intervention stool	week 12 intervention stool	week 12 intervention stool	week 12 intervention stool	week 12 intervention stool
[truncated: 589 more rows]
