# Supplementary material for: Plasma, urine, and stool metabolites in response to dietary rice bran and navy bean supplementation in adults at high-risk for colorectal cancer
Source: Front Gastroenterol (Lausanne). Author manuscript; Available in PMC 2024 Mar 11. (PMC10927265; doi:10.3389/fgstr.2023.1087056)
Supplement: Supplementary Tables 1-6 [file NIHMS1967146-supplement-Supplementary_Tables_1-6.zip › Table_3_Plasma, urine, and stool metabolites in response to dietary rice bran and navy bean supplementation in adults at high-risk for colorectal canc.xlsx]

## Sheet: Amino Acids
Amino Acids Sub Pathway	Biochemical Name	Control Plasma				Intervention Plasma				Control urine				Intervention urine				Control Stool		Intervention Stool
		6 vs 0	p-value	12 vs 0	p-value	6 vs 0	p-value	12 vs 0	p-value	6 vs 0	p-value	12 vs 0	p-value	6 vs 0	p-value	12 vs 0	p-value	12 vs 0	p-value	12 vs 0	p-value
	sarcosine	1.29	0.0382	1.57	0.0025	1.28	0.0221	1.25	0.0304	1.05	0.792904	1.61	0.0543858	1.03	0.720504	1.06	0.52611	0.21	0.0128301	3.45	0.262485
Glycine, Serine and Threonine Metabolism	N-acetylthreonine	0.99	0.9042	0.97	0.6017	1.01	0.9096	1.04	0.5544	0.89	0.206617	0.98	0.665125	1.13	0.22153	1.33	0.00275673	0.21	0.0128301	3.45	0.262485
	allo-threonine	1.01	0.743	1.09	0.6898	0.99	0.9884	1.03	0.7551	0.55	0.185374	0.49	0.0121767	0.91	0.974435	1.01	0.402159	0.52	0.0295546	0.71	0.377999
Alanine and Aspartate Metabolism	N-acetylalanine	0.99	0.9291	0.93	0.2107	0.98	0.4298	0.99	0.7683	1.83	0.00394678	1.24	0.101867	1.06	0.802647	0.99	0.922469	0.8	0.0669666	0.96	0.276408
	N-methylalanine	-	-	-	-	-	-	-	-	0.81	0.335159	1.02	0.933313	1.01	0.819104	0.84	0.550664	0.7	0.0197255	0.97	0.776666
	aspartate	0.89	0.7213	0.95	0.9855	0.72	0.1004	0.8	0.5342	1.22	0.584561	1.32	0.657133	1.48	0.049648	1.24	0.2059	0.7	0.162677	1.08	0.480316
	asparagine	0.95	0.2135	0.96	0.2207	1.03	0.309	1.03	0.5429	1.14	0.17392	1.2	0.0425843	0.99	0.777448	1.07	0.610603	1.03	0.590225	0.8	0.89171
	N-acetylasparagine	1.02	0.909	0.88	0.261	1.01	0.4758	1.12	0.3586	0.91	0.626564	1.07	0.478507	1.09	0.47911	1.3	0.0434831	0.78	0.661617	1.27	0.210903
Glutamate Metabolism	glutamate	0.88	0.7408	0.97	0.6108	0.77	0.0199	0.93	0.7877	1.21	0.310179	1.17	0.33952	1.19	0.332839	1.13	0.231371	0.9	0.67825	1.22	0.209609
	pyroglutamine*	1.01	0.7125	0.81	0.0074	0.94	0.3635	0.98	0.7232	1	0.993684	1.07	0.772461	0.92	0.718638	1.13	0.153284	-	-	-	-
Histidine Metabolism	histidine	1	0.9989	0.97	0.3551	1.01	0.6661	0.98	0.3184	1.21	0.0644235	1.16	0.0478828	1.02	0.605822	1.19	0.0246955	0.85	0.767731	0.57	0.596167
	imidazole propionate	1.16	0.8886	1.25	0.574	1.17	0.0352	0.71	0.6893	1.04	0.754789	0.77	0.575251	1.29	0.304577	1.07	0.423357	0.7	0.36647	0.48	0.531632
	imidazole lactate	1	0.8236	0.8	0.0146	0.91	0.1482	0.8	0.0248	1.26	0.0683531	1.08	0.989124	1.11	0.267761	1.31	0.0521401	0.94	0.735322	1.25	0.990227
	1-methylhistamine	1.09	0.4565	1.02	0.9039	0.87	0.1922	0.84	0.0554	1.17	0.105322	1.25	0.0174674	1.03	0.792047	1.03	0.688314	0.5	0.461481	0.72	0.669692
	1-ribosyl-imidazoleacetate*	1.07	0.5083	0.86	0.3084	1.2	0.451	1.4	0.1017	0.99	0.960495	1	0.497124	1.18	0.502028	1.61	0.0484473	-	-	-	-
	4-imidazoleacetate	1.08	0.2187	1.18	0.0331	1.02	0.9901	1.12	0.27	1.36	0.247289	0.88	0.522349	1.06	0.523185	1.44	0.0158667	1.19	0.94872	0.92	0.999671
Lysine Metabolism	lysine	1	0.8264	0.97	0.6552	0.99	0.7839	1.01	0.975	1.07	0.741695	1.5	0.0220745	1.02	0.969328	1.11	0.116209	0.79	0.181498	0.81	0.293555
	N6,N6,N6-trimethyllysine	0.93	0.6388	0.91	0.7543	0.95	0.7224	1.04	0.7705	0.65	0.0107068	0.72	0.119669	0.88	0.349407	0.97	0.926529	0.36	0.272325	0.49	0.21027
	2-aminoadipate	0.86	0.1144	0.74	0.0129	0.97	0.6388	1.12	0.4245	1.15	0.387243	1.18	0.350202	1.1	0.441525	1.47	0.00519936	0.48	0.0133495	1	0.835232
	pipecolate	1.17	0.848	0.83	0.4673	2.46	0.0004	3.62	1.9459e-05	1.42	0.0472788	1.11	0.268766	1.56	0.0535787	1.68	0.0059251	0.86	0.213367	0.93	0.869593
	6-oxopiperidine-2-carboxylate	1.13	0.1093	1.04	0.438	1.2	0.0702	1.51	0.0005	0.88	0.0257925	1.59	0.364439	0.75	0.526626	1.1	0.552031	1.13	0.824875	1.56	0.334436
Phenylalanine Metabolism	phenylalanine	1	0.8641	0.99	0.7916	1.07	0.0135	1.07	0.0115	1.18	0.0370502	1.18	0.0550236	1.13	0.0541032	1.15	0.0593163	0.79	0.379392	0.67	0.144828
	N-succinyl-phenylalanine	1.17	0.1174	1.03	0.6159	1.42	0.0592	1.18	0.3199	0.73	0.0382708	0.99	0.997307	1.13	0.181594	1.1	0.535906	1.18	0.982576	0.11	0.0423731
	phenyllactate (PLA)	0.97	0.3786	0.99	0.6417	1.02	0.8698	1.03	0.6233	0.62	0.728249	1.93	0.0444985	1.29	0.985361	2	0.486898	0.22	0.204213	0.45	0.098823
	phenethylamine	-	-	-	-	-	-	-	-	1.07	0.328051	2.38	0.825844	1.37	0.959757	0.85	0.493906	0.22	0.0489856	0.2	0.13351
	2-hydroxyphenylacetate	0.84	0.2576	0.91	0.5185	1.16	0.8294	1.05	0.646	1.1	0.480376	0.93	0.888291	1.28	0.0505384	1.35	0.017576	0.91	0.810225	0.56	0.184645
Tyrosine Metabolism	tyrosine	1.04	0.5552	0.98	0.4634	1.07	0.3194	1	0.8231	1.19	0.0381482	1.25	0.0176879	1.12	0.077834	1.08	0.251225	0.74	0.277562	0.77	0.25493
	N-acetyltyrosine	1.04	0.7852	0.87	0.2608	1.05	0.9056	0.91	0.2014	1.04	0.602884	1.19	0.0686098	1.13	0.204317	1	0.77986	0.24	0.020502	0.86	0.543356
	tyramine	-	-	-	-	-	-	-	-	1.07	0.514411	1.47	0.0461473	1.06	0.482613	1.16	0.349761	0.19	0.0848403	0.36	0.0458716
	tyrosol	-	-	-	-	-	-	-	-	-	-	-	-	-	-	-	-	0.69	0.225474	0.48	0.0133567
	m-tyramine	1.92	0.0842	1.15	0.4976	0.6	0.1784	0.76	0.9333	1.94	0.00617565	1.12	0.640437	1.34	0.281741	1	0.957732	0.31	0.355704	0.81	0.677751
	phenol glucuronide	-	-	-	-	-	-	-	-	0.82	0.432199	1.99	0.802596	1.74	0.0422556	1.08	0.395596	-	-	-	-
	4-methoxyphenol sulfate	0.27	0.0786	1.67	0.9585	6.42	0.0008	8.34	0.0008	0.55	0.360191	1.47	0.471351	7.72	9.456e-08	5.8	1.01753e-05	-	-	-	-
	vanillylmandelate (VMA)	-	-	-	-	-	-	-	-	1.21	0.0837258	0.98	0.584577	1.21	0.0343997	1.17	0.114078	-	-	-	-
	3-methoxytyrosine	1.06	0.4468	1.12	0.2241	1.18	0.0296	1.18	0.0282	1.47	0.0183797	1.17	0.173781	1.28	0.061632	1.13	0.290703	0.64	0.0156942	1.27	0.787192
	3,4-dihydroxyphenylacetate	-	-	-	-	-	-	-	-	1.34	0.0132179	0.89	0.592902	0.86	0.979741	0.99	0.423273	0.2	0.855042	0.71	0.717431
	o-Tyrosine	-	-	-	-	-	-	-	-	1.92	0.0163425	1.15	0.599166	1.06	0.916558	1	0.515622	0.67	0.0666564	0.62	0.161684
	dopamine 4-sulfate	1.6	0.2184	2.38	0.0785	0.72	0.2414	1.18	0.944	1.13	0.70062	1.19	0.866086	0.59	0.032839	1.23	0.894794	-	-	-	-
	3-hydroxyphenylacetate sulfate	1.18	0.0658	1.35	0.0093	0.91	0.403	0.88	0.2814	0.7	0.0386399	1.14	0.688767	1.5	0.406859	1.43	0.032108	-	-	-	-
	gentisate	1.31	0.2526	1.38	0.2496	1.96	0.0145	1.76	0.0087	1.16	0.41404	1.24	0.195029	1.44	0.204963	1.38	0.0597765	0.96	0.957643	0.99	0.423756
	catechol glucuronide	-	-	-	-	-	-	-	-	6.19	0.000557636	1.75	0.322555	2.05	0.422505	0.97	0.736904	-	-	-	-
Tryptophan Metabolism	tryptophan	0.98	0.4046	0.94	0.141	0.98	0.7457	1	0.9986	1.15	0.102443	1.18	0.0434075	1.08	0.233784	1.08	0.368922	0.75	0.395127	0.71	0.163979
	N-formylanthranilic acid	1.07	0.1877	1.04	0.2725	1.28	0.0354	1.25	0.0247	1.18	0.230637	1.08	0.866401	1.15	0.166085	1.19	0.0815879	0.83	0.251854	0.98	0.731868
	C-glycosyltryptophan	1.01	0.9504	0.99	0.9061	0.98	0.9331	0.96	0.2912	1.03	0.714839	0.99	0.994881	1.23	0.0188382	1.15	0.103188	-	-	-	-
	3-hydroxyanthranilate	-	-	-	-	-	-	-	-	1.52	0.171545	1.15	0.752918	0.9	0.246397	1.43	0.0153988	-	-	-	-
	picolinate	1.24	0.1241	0.98	0.9094	0.97	0.5244	1.01	0.7901	1.33	0.0238332	1.2	0.170376	1.03	0.413737	0.91	0.651413	6.07	0.69428	1.27	0.921396
	N-acetyltryptophan	-	-	-	-	-	-	-	-	1.13	0.933245	1.11	0.424734	1.09	0.374831	0.94	0.710089	0.78	0.0570179	0.81	0.0342953
	xanthurenate	1.1	0.4722	1.13	0.3476	0.88	0.3131	0.89	0.5393	0.85	0.398306	1.01	0.907493	1.17	0.364724	1.1	0.524954	4.45	0.0324742	1.51	0.423598
	N-acetylserotonin	-	-	-	-	-	-	-	-	-	-	-	-	-	-	-	-	2.89	0.925623	2.59	0.00527384
	tryptamine	-	-	-	-	-	-	-	-	0.85	0.183843	1.3	0.243788	0.96	0.534541	1	0.77572	0.59	0.071061	0.32	0.00822804
	serotonin	1.29	0.5888	1.29	0.6627	0.67	0.8064	0.62	0.3411	3.69	0.0470761	1.01	0.891246	1.11	0.700842	1.05	0.952062	-	-	-	-
	indoleacetate	0.75	0.0085	0.87	0.2407	1.01	0.4321	0.91	0.1189	0.81	0.591298	1.03	0.568063	1.03	0.687793	1.31	0.493501	0.35	0.0144318	1.13	0.337616
	5-hydroxyindoleacetate	0.96	0.907	0.9	0.4365	1.01	0.6456	1.07	0.3037	0.99	0.980195	1.09	0.411573	1.29	0.0314176	1.31	0.0111145	0.41	0.137856	1.62	0.235969
	indolepropionylglycine	-	-	-	-	-	-	-	-	1.27	0.183312	1.56	0.497133	1.45	0.179473	1.92	0.0119802	-	-	-	-
	6-bromotryptophan	0.95	0.3021	0.99	0.6363	0.95	0.2719	1.01	0.8856	1.14	0.251687	1.26	0.0473313	1.22	0.218947	1.37	0.0695729	-	-	-	-
Leucine, Isoleucine and Valine Metabolism	leucine	0.95	0.2606	0.91	0.0357	1.04	0.2192	1.03	0.2736	1.16	0.202676	1.31	0.0126548	1.12	0.408779	1.11	0.403305	0.76	0.330406	0.6	0.102645
	N-acetylleucine	0.92	0.5752	0.93	0.5784	1.84	0.0246	1.44	0.0956	1	0.940674	1.23	0.324311	1.14	0.398329	1.22	0.196689	0.49	0.474637	0.4	0.194536
	N-succinyl-leucine	-	-	-	-	-	-	-	-	0.71	0.0223669	0.86	0.101991	1.32	0.115697	1.03	0.985343	0.87	0.990403	0.37	0.416078
	N-methylleucine	-	-	-	-	-	-	-	-	2.78	0.132235	0.85	0.981703	8.95	9.21336e-05	11.87	0.000538093	1.25	0.919542	4.88	0.000511026
	N-succinyl-isoleucine	-	-	-	-	-	-	-	-	0.77	0.131998	1.06	0.733107	1.46	0.00516604	1.2	0.11417	-	-	-	-
	N-acetylisoleucine	-	-	-	-	-	-	-	-	0.99	0.789459	1.26	0.198455	1	0.982754	1.14	0.192403	0.47	0.171378	0.4	0.0283213
	methylsuccinate	1.2	0.1464	1.22	0.0773	1.09	0.6364	0.98	0.7327	1.09	0.390683	1.02	0.629179	1.27	0.15268	1.15	0.395558	0.68	0.415698	0.67	0.0472577
	N-acetylvaline	1.04	0.5469	1.03	0.6366	1.28	0.1852	1.2	0.1327	0.97	0.709615	1.13	0.385651	1.09	0.404768	1.16	0.0762691	0.44	0.0213043	0.5	0.259464
	2-methylbutyrylglycine	-	-	-	-	-	-	-	-	0.89	0.460696	1.11	0.087084	1.18	0.338525	1.23	0.0239533	-	-	-	-
	1-carboxyethylleucine	1.24	0.472	0.98	0.9714	0.66	0.0293	0.65	0.0461	0.96	0.813744	1.09	0.553356	0.95	0.868598	1.06	0.362324	0.6	0.177151	1.15	0.542284
	2-ketocaprylate	0.63	0.0031	0.75	0.0504	0.84	0.1843	0.69	0.0038	-	-	-	-	-	-	-	-	-	-	-	-
	valine	0.96	0.4518	0.96	0.4142	1.05	0.1655	1.08	0.0325	1.11	0.275203	1.19	0.133894	1.1	0.22776	1.04	0.442104	0.63	0.120764	0.47	0.0589434
	tigloylglycine	1.22	0.3274	1.18	0.0811	0.94	0.8917	1.01	0.2931	1.11	0.753197	1.28	0.146318	1.09	0.578405	1.31	0.0258307	-	-	-	-
	2,3-dimethylsuccinate	1.09	0.1551	1.02	0.3877	1.35	0.081	1.52	0.0151	1.54	0.101257	2.35	0.0303617	1.02	0.786976	1.06	0.903383	0.88	0.580089	0.9	0.981441
	isobutyrylglycine	1.01	0.5054	0.86	0.3624	0.8	0.4528	1.26	0.3037	1	0.881455	1.12	0.116103	1.14	0.13093	1.26	0.0034058	0.87	0.271429	0.75	0.179618
Methionine, Cysteine, SAM and Taurine Metabolism	methionine sulfone	1.04	0.9102	0.98	0.6159	1.16	0.0022	1.2	0.0017	1.34	0.0402214	1.26	0.0385359	1.09	0.16548	1.26	0.0281995	0.82	0.0735747	0.66	0.0471039
	methionine sulfoxide	-	-	-	-	-	-	-	-	1.35	0.0257239	1.35	0.0643452	1.21	0.104585	1.14	0.199566	-	-	-	-
	cysteine	1.27	1.4367e-05	1.21	0.0003	1.04	0.3473	1.03	0.3941	0.87	0.492124	0.97	0.594325	1.04	0.535036	1.02	0.776603	0.75	0.105045	0.68	0.143405
	S-methylcysteine	0.92	0.8232	0.92	0.6941	1.32	0.0972	1.7	0.0046	1.05	0.885678	0.89	0.903961	1.44	0.336646	2.92	0.00221618	-	-	-	-
	S-methylcysteine sulfoxide	0.72	0.3011	0.85	0.503	1.17	0.2713	1.72	0.0258	1.01	0.792996	0.99	0.614628	1.1	0.504711	2.02	0.0168154	-	-	-	-
	cysteine s-sulfate	0.92	0.1682	0.83	0.0334	0.98	0.6642	0.92	0.3285	1.15	0.152406	1.29	0.0274654	1.09	0.281542	1.07	0.315171	0.47	0.0301544	0.57	0.203736
	cysteine sulfinic acid	0.66	0.0091	0.91	0.7537	0.96	0.821	0.9	0.4889	-	-	-	-	-	-	-	-	0.58	0.130759	0.6	0.168229
	N-acetylmethionine	1	0.8955	1.03	0.4574	1	0.5707	0.99	0.5897	0.97	0.962226	1.15	0.921037	1.08	0.982468	0.89	0.34653	0.71	0.156567	0.35	0.0135323
	N-formylmethionine	1	0.9147	0.98	0.6274	0.98	0.5265	0.97	0.4114	1.16	0.207104	1.11	0.174166	0.87	0.757993	1.12	0.392404	0.67	0.12567	0.61	0.033111
	cystine	1.05	0.4378	1.09	0.198	1.07	0.3049	1.07	0.3191	0.94	0.953293	1.36	0.0257664	0.94	0.593423	1.01	0.981035	0.53	0.294261	0.32	0.0421238
	taurine	0.96	0.7745	0.95	0.7566	0.86	0.58	0.88	0.8537	1.6	0.220947	1.12	0.412976	1.38	0.295115	2.27	0.0282943	0.65	0.681965	0.74	0.393844
	taurocyamine	-	-	-	-	-	-	-	-	0.87	0.387408	0.92	0.878209	1.01	0.921693	1.71	0.0225611	-	-	-	-
Urea cycle; Arginine and Proline Metabolism	3-amino-2-piperidone	0.94	0.3888	0.95	0.5686	1.03	0.5187	1.08	0.1259	1.01	0.759375	1.05	0.629893	1.17	0.267276	1.31	0.0422151	0.77	0.482331	0.55	0.179447
	citrulline	0.97	0.3093	0.99	0.9456	0.99	0.8185	1.01	0.6773	1.09	0.947859	1.21	0.360316	0.93	0.656076	1.31	0.00337725	0.8	0.635717	0.7	0.0959179
	N-delta-acetylornithine	1.09	0.2485	0.97	0.8885	1.6	0.0064	1.37	0.0067	1.28	0.304243	1.59	0.0354637	1.57	0.0372853	1.49	0.00417201	1.35	0.0797155	1.17	0.378759
	N2,N5-diacetylornithine	1.18	0.2078	0.98	0.916	1.44	0.0009	1.3	0.0116	1.09	0.455332	0.96	0.95778	1.65	0.00114094	1.55	0.00206892	0.36	0.0139145	0.9	0.830518
	N-methylhydroxyproline**	0.54	0.0304	1.56	0.0424	0.69	0.1916	1.2	0.8914	0.7	0.00117969	1.31	0.101354	0.57	0.0715859	1.1	0.858586	0.78	0.871017	3.28	0.0831498
	dimethylguanidino valeric acid (DMGV)*	1.04	0.6403	0.79	0.902	0.9	0.9364	0.85	0.4893	0.69	0.242981	0.63	0.0408324	0.93	0.777912	0.99	0.955548
Creatine Metaboolism	creatine	0.97	0.7414	0.87	0.12	0.87	0.0481	0.99	0.7575	-	-	-	-	-	-	-	-	0.37	0.625345	0.59	0.275044
	guanidinoacetate	0.99	0.8834	1	0.5762	0.95	0.527	0.95	0.4509	1.11	0.830422	1.14	0.343502	1.06	0.88384	1.2	0.0478712	0.53	0.471552	1.31	0.626773
Polyamine Metabolism	acetylagmatine	-	-	-	-	-	-	-	-	0.17	0.0339795	0.21	0.0245226	1.54	0.775076	1.44	0.696307	0.61	0.422509	0.26	0.0370355
	acisoga	1.03	0.7197	1.23	0.1114	1.11	0.236	1.02	0.9418	1.22	0.0252562	1.2	0.0685708	1.22	0.0313226	1.18	0.132122	1.04	0.603605	0.73	0.240796
	5-methylthioadenosine (MTA)	1.07	0.3265	1	0.8276	1.05	0.375	1.12	0.0717	1.31	0.189368	1.3	0.140003	1.25	0.184401	1.47	0.0161588	1.32	0.331157	0.89	0.734692
	cysteine-glutathione disulfide	1.1	0.5157	1.31	0.0346	1.1	0.3452	1.06	0.7489	-	-	-	-	-	-	-	-	-	-	-	-
