# Supplementary material for: Plasma, urine, and stool metabolites in response to dietary rice bran and navy bean supplementation in adults at high-risk for colorectal cancer
Source: Front Gastroenterol (Lausanne). Author manuscript; Available in PMC 2024 Mar 11. (PMC10927265; doi:10.3389/fgstr.2023.1087056)
Supplement: Supplementary Tables 1-6 [file NIHMS1967146-supplement-Supplementary_Tables_1-6.zip › Table_5_Plasma, urine, and stool metabolites in response to dietary rice bran and navy bean supplementation in adults at high-risk for colorectal canc.xlsx]

## Sheet: Sheet1
Timepoint Group Stool	week 0 control stool	week 0 control stool	week 0 control stool	week 0 control stool	week 0 control stool	week 0 control stool	week 0 control stool	week 0 control stool	week 0 intervention stool	week 0 intervention stool	week 0 intervention stool	week 0 intervention stool	week 0 intervention stool	week 0 intervention stool	week 0 intervention stool	week 0 intervention stool	week 0 intervention stool	week 0 intervention stool	week 12 control stool	week 12 control stool	week 12 control stool	week 12 control stool	week 12 control stool	week 12 control stool	week 12 control stool	week 12 control stool	week 12 control stool	week 12 intervention stool	week 12 intervention stool	week 12 intervention stool	week 12 intervention stool	week 12 intervention stool	week 12 intervention stool	week 12 intervention stool	week 12 intervention stool	week 12 intervention stool	week 12 intervention stool
Participant ID	1	2	3	4	6	7	8	9	10	11	12	14	15	16	17	18	19	20	1	2	3	4	5	6	7	8	9	10	11	12	14	15	16	17	18	19	20
Primary Bile Acids (ng/mL)
Cholic Acid	11.87	11.06	106.92	38.83	9.86	9.2	12.75	40.52	26.3322	380.06	11.4	40.23	285.24	363.34	10.06	4.13	32.52	5.03	64.74	13.17	134.68	9.91	4.06	10.92	5.36	0.22	4.77	21.8682	37.36	71.04	536.23	21.25	651.16	16.86	1.68	3.73	ND
Taurocholic Acid	0.35	0.24	0.09	1.67	1.1	0.99	1.18	1.41	0.675763	3.82	0.07	2.19	0.43	1.1	1.05	1.12	1.27		4.74	0.21	0.11	1.07	1.02	1.1	1.03	1.08	1.33	0.0990356	0.12	0.06	5.1	0.97	1.2	1.81	1.09	1.06	1.04
Glycocholic Acid	1.71	2.26	0.65	25.02	0.74	0.22	1.86	2.22	2.31556	1.33	0.36	4	6.56	2.36	1.6	0.93	0.99	0.57	1.22	0.87	3.09	1.64	0.69	0.85	0.26	1.32	0.97	1.77011	0.61	0.44	15.56	3.26	2.58	9.16	0.37	0.81	0.5
Chenodeoxycholic Acid	ND	ND	16.26	25.5	0.79	1.27	5.81	49.11	2.52181	211.15	ND	4.22	8.55	204.03	ND	0.62	26.22	0.04	4.09	0.65	3.37	0.35	0.79	5.31	ND	ND	0.92	ND	6.21	ND	65.62	4.27	342.56	16.61	ND	5.39	ND
Glycochenodeoxycholic Acid	4.13	4.5	2.07	14.19	ND	ND	ND	8.94	3.65721	18.01	0.87	7.84	14.31	0.57	ND	ND	ND	2.42	3.39	2.58	9.94	ND	ND	ND	ND	ND	ND	2.35622	2.07	1.47	29.68	11.63	0.8	9.46	ND	ND	ND
Secondary Bile Acids (ng/mL)
Deoxycholic Acid	164.76	317.26	804.21	859.53	278.06	524.3	427.27	472.23	348.924	654.14	294.48	132.13	1065.27	342.06	325.46	413.54	1185.54	316.27	842.7	88.76	1152.47	388.8	394.05	371.45	347.66	307.19	338.65	263.071	458.99	283.71	120.48	374.19	710.24	477.06	148.21	338.98	106.39
Ursodeoxycholic Acid	ND	33.22	8.87	72.91	4.73	18.44	12.41	4.76	ND	46.69	ND	ND	16.29	ND	5.48	0.49	43.42	4.48	6.59	ND	17.25	42.75	ND	9.4	16.97	10.4	2.51	ND	ND	6.51	14.79	8.61	ND	4.04	ND	ND	ND
Lithocholic Acid	236.11	1109.49	1769.08	2702.66	948.9	1932.19	1278.14	1490.52	1012.53	947.9	984.75	468.19	3266.36	972.9	1013.41	1273.57	4121.28	1428.87	2186.36	324.59	9180.58	1457.25	1431.94	974.44	1155.55	892.75	1391.35	410.535	1795.79	2300.1	180.56	476.27	2003.32	1526.34	400.47	1385.81	708.72
Nutriacholic Acid	11.37	33.34	102.93	788.51	132.51	192.52	389.15	66.2	162.1	468.14	104.94	23.3394	1331	83.74	221.57	234.85	944.62	120.33	394.4	9.4	163.58	524	180.3	214.38	113.63	208.65	114.2	363.7	81.46	134.94	60.5842	168.76	222.77	198.32	74.67	129.06	45.55
7alpha-Hydroxy-3-oxo-5beta-cholanoic acid	5.17	13.87	33.29	104.63	21.96	29.08	26.92	10.92	45.5764	8.2	80.07	4.54	100	11.93	23.5	40.63	122.88	19.37	48.92	4.36	96.51	56.21	41.87	29.81	15.01	36.94	33.12	67.5611	50.67	24.69	3.8	50.57	33.65	21.26	12.65	28.76	8.38
Hyodeoxycholic Acid	ND	ND	ND	25.51	ND	1.48	0.84	2.71	6.56453	ND	ND	ND	120.97	130.55	ND	ND	26.05	0.22	4.24	ND	2.62	ND	2.05	ND	ND	ND	ND	5.29686	ND	ND	ND	1.56	147.24	ND	ND	ND	ND
3-Oxocholic Acid	ND	ND	ND	0.49	ND	3.28	1.05	ND	ND	3.84	ND	ND	0.57	9.67	ND	ND	2.94	ND	ND	ND	1.48	0.66	0.2	ND	0.54	2.54	1.45	ND	ND	0.63	23.53	ND	27.78	ND	ND	ND	ND
3alpha-6beta-7beta-trihydroxycholenoic acid	25.5	ND	3.14	1.79	ND	1.75	ND	ND	ND	6.35	ND	2.34	3.93	24.47	ND	ND	0.4	25.5	7.44	ND	3.2	ND	ND	ND	ND	ND	ND	ND	ND	0.53	31.32	ND	36.68	ND	ND	ND	ND
Glycodeoxycholic Acid	31.56	ND	ND	4.38	ND	ND	ND	6.45	0.452693	0	ND	ND	3.43	ND	ND	0.22	ND	31.56	3.79	ND	ND	0.2	ND	ND	ND	0.31	ND	ND	ND	ND	0.8	1.09	ND	7.9	ND	ND	ND
Taurodeoxycholic Acid	0.23	0.3	0.14	1.46	1.35	1.24	1.3	2.29	0.650808	2.23	0.61	0.64	0.12	1.21	1.24	2.19	1.52		4.91	0.07	0.12	1.3	1.28	1.61	1.34	1.31	1.44	0.0602986	0.36	0.35	0.72	0.44	1.24	2.21	1.8	1.28	1.24
3beta-hydroxy-5- cholenoic acid	0.7	0.1	0.95	2.26	0.05	0.82	15.86	2.36	0.430623	1.85	1.49	0.25	0.51	8.62	0.6	0.26	3.51	0.27	1.36	0.61	0.34	0.56	0.21	0.74	0.68	1.18	0.64	2.1612	1.49	1.16	0.09	0.31	8.26	0.67	ND	0.21	0.28
Sulfolithocholic Acid	ND	50.98	ND	1.97	0.1	ND	5.58	11.14	ND	395.6	ND	61.77	20.65	4.11	0.01	3.39	4.49	51.76	259.46	4.32	ND	ND	0.21	0.13	0.08	0.06	0.24	ND	ND	77.83	49.29	25.36	6.44	0.44	0.15	0.46	0.05
SCFA (ng/mL)
Butyric acid	1359.2	315.4	264.8	448.5	1088.4			494	387.9	385.3	166.5	109.9	318.2	261.9	799.3	364.6	152	148.4	603.4	332.1	179.7			648.4	1035.3	336.1	6495.5	165.6		130.9	442.3	543.2	428.6	564.3	373.5	360.5	1200.6
Propionic acid	1872.1	556.5	676.2	566.1	1166.6			395.5	411.6	420.3	424.2	208.6	457.9	307.2	766.2	482.7	279	244.9	541.2	459.7	392.7			564.5	849.1	360.4	4209.3	290.6		361.5	293.1	549.4	296.6	428	371.1	411	1667.9
Isobutyric acid	306.5	84.2	60.7	72.5	85.5			36.1	89.3	26.2	70.7	27.7	51.4	55.5	328.1	66.2	36.7	40	37.7	33.7	52.3			61.5	246	46	693.6	48.2		48.5	24.3	67.4	50.5	66.6	48.3	55.3	328.7
Isovaleric acid	303	76.5	53.5	59.6	79.5			34.1	86.8	26.1	37.3	28.3	41.7	42	352.9	63.1	34.7	39.9	33.2	30.4	48.9			59.7	246.7	45.5	616.7	47.9		42.4	25.3	49.3	41.4	63.6	45.3	52	307.1
Valeric acid	309.2	78.9	74.6	95.7	133.1			65.8	94	60.2	33.5	29	55.2	31	325.7	38	38.9	43.7	56.5	64.2	57.4			81.2	247.1	56.4	1511.7	52.9		32.5	25.3	74.8	31.9	75.8	68.4	73.9	329.6
Acetic acid	5421	1618.9	1891.2	1694.9	3164.8			2367.8	1849.6	1566.5	1440.5	678	1343.1	1257.7	5518.5	1596.1	910.4	879.2	1724.2	1234.4	946.2			1509	3373.3	1065.3	13858.2	1178.7		1059	1142.7	1848.1	1142.7	1797.4	976.5	1124	7393.4
All data presented in ng/mL (parts per billion) for each metabolite. ND indicates not detected
